# Supplementary material for: Baculovirus Molecular Evolution via Gene Turnover and Recurrent Positive Selection of Key Genes
Source: J Virol. 2017 Oct 27;91(22):e01319-17. doi: 10.1128/JVI.01319-17 (PMC5660496; doi:10.1128/JVI.01319-17)
Supplement: Supplemental material [file JVI.01319-17_zjv999183019s1.xlsx]

## Sheet: Table S1
Table S1: Viral genomes used in the divergence based analysis.
Name	ID	Full virus name	Host genera	Host family	Group	Accession
AcMNPV	ACNV	Autographa californica multiple nucleopolyhedrovirus	Noctuidae	Lepidoptera	alpha I	NC_001623
AdhoNPV	AhnV	Adoxophyes honmai nucleopolyhedrovirus	Tortricidae	Lepidoptera	alpha II	NC_004690
AdorNPV	AdorNPV	Adoxophyes orana nucleopolyhedrovirus	Tortricidae	Lepidoptera	alpha II	NC_011423
AgipMNPV	AgipMNPV	Agrotis ipsilon multiple nucleopolyhedrovirus	Noctuidae	Lepidoptera	alpha II	NC_011345
AgseNPV	SB15	Agrotis segetum nucleopolyhedrovirus	Noctuidae	Lepidoptera	alpha II	NC_007921
AngeNPV	AGNV	Anticarsia gemmatalis nucleopolyhedrovirus	Noctuidae	Lepidoptera	alpha I	NC_008520
AnpeNPV	APNV	Antheraea pernyi nucleopolyhedrovirus	Saturnidae	Lepidoptera	alpha I	NC_008035
ApciNPV	C188	Apocheima cinerarium nucleopolyhedrovirus	Geometridae	Lepidoptera	alpha II	NC_018504
AsNPV	ASNV	Agrotis segetum nucleopolyhedrovirus	Noctuidae	Lepidoptera	alpha II	NC_007921
BmNPV	Bmnpv	Bombyx mori nucleopolyhedrovirus	Bombycidae	Lepidoptera	alpha I	NC_001962
CapoNPV	A9K93	Catopsilia pomona nucleopolyhedrovirus	Pieridae	Lepidoptera	alpha I	NC_030240
CfDEFNPV	CFDNV	Choristoneura fumiferana DEF multiple nucleopolyhedrovirus	Tortricidae	Lepidoptera	alpha I	NC_005137
ChcNPV	CCNV	Chrysodeixis chalcites nucleopolyhedrovirus	Noctuidae	Lepidoptera	alpha II	NC_007151
ChmuNPV	chmu	Choristoneura murinana alphabaculovirus	Tortricidae	Lepidoptera	alpha I	NC_023177
CoveMNPV	TW88	Condylorrhiza vestigialis multiple nucleopolyhedrovirus	Crambidae	Lepidoptera	alpha I	NC_026430
CrANPV	N641	Choristoneura rosaceana alphabaculovirus	Tortricidae	Lepidoptera	alpha I	NC_021924
EcobNPV	EONV	Ectropis obliqua nucleopolyhedrovirus	Geometridae	Lepidoptera	alpha II	NC_008586
EpNPV	EpnV	Epiphyas postvittana nucleopolyhedrovirus	Tortricidae	Lepidoptera	alpha I	NC_003083
HaSNPV	HASNPV	Helicoverpa armigera nucleopolyhedrovirus	Tortricidae	Lepidoptera	alpha II	NC_003094
HespNPV	Hesp	Hemileuca sp. nucleopolyhedrovirus	Saturnidae	Lepidoptera	alpha II	NC_021923
HycuNPV	HynV	Hyphantria cunea nucleopolyhedrovirus	Erebidae	Lepidoptera	alpha I	NC_007767
LafiNPV	ZX48	Lambdina fiscellaria nucleopolyhedrovirus	Geometridae	Lepidoptera	alpha II	NC_026922
LsNPV	LSNPV	Leucania separata nucleopolyhedrovirus	Noctuidae	Lepidoptera	alpha II	NC_008348
LxMNPV	LxMNPV	Lymantria xylina multiple nucleopolyhedrovirus	Lymantriidae	Lepidoptera	alpha II	NC_013953
LydiNPV	LdnV	Lymantria dispar multiple nucleopolyhedrovirus	Erebidae	Lepidoptera	alpha II	NC_001973
MabrNPV	MabrNPV	Mamestra brassicae multiple nucleopolyhedrovirus	Noctuidae	Lepidoptera	alpha II	NC_023681
McANPV	McnAV	Mamestra configurata nucleopolyhedrovirus B	Noctuidae	Lepidoptera	alpha II	NC_004117
MnvNPV	MVMV	Maruca vitrata nucleopolyhedrovirus	Crambidae	Lepidoptera	alpha I	NC_008725
OlNPV	OLNV	Orgyia leucostigma nucleopolyhedrovirus	Lymantriidae	Lepidoptera	alpha II	NC_010276
OpMNPV	OpmnV	Orgyia pseudotsugata multiple nucleopolyhedrovirus	Lymantriidae	Lepidoptera	alpha I	NC_001875
PealNPV	pesp	Peridroma sp. nucleopolyhedrovirus	Noctuidae	Lepidoptera	alpha II	NC_024625
PeluSNPV	APL29	Perigonia lusca single nucleopolyhedrovirus	Sphingidae	Lepidoptera	alpha II	NC_027923
PsinNPV	TP31	Pseudoplusia includens single nucleopolyhedrovirus	Noctuidae	Lepidoptera	alpha II	NC_026268
SfMNPV	SFMNPV	Spodoptera frugiperda multiple nucleopolyhedrovirus	Noctuidae	Lepidoptera	alpha II	NC_009011
SplNPV	SlnV2	Spodoptera litura nucleopolyhedrovirus II	Noctuidae	Lepidoptera	alpha II	NC_011616
SujuNPV	AT573	Sucra jujuba nucleopolyhedrovirus	Geometridae	Lepidoptera	alpha II	NC_028636
TnSNPV	TNSV	Trichoplusia ni single nucleopolyhedrovirus	Noctuidae	Lepidoptera	alpha II	NC_007383
TorNPV	G216	Thysanoplusia orichalcea nucleopolyhedrovirus	Noctuidae	Lepidoptera	alpha I	NC_019945
AoGV	AOGV	Adoxophyes orana granulovirus	Tortricidae	Lepidoptera	beta	NC_005038
AsGV	AsGV	Agrotis segetum granulovirus	Noctuidae	Lepidoptera	beta	NC_005839
CaLGV	CaLGV	Clostera anastomosis granulovirus A	Notodontidae	Lepidoptera	beta	NC_022646
ClGV	ClgV	Cryptophlebia leucotreta granulovirus	Tortricidae	Lepidoptera	beta	NC_005068
CmeGV	AYR72	Cnaphalocrocis medinalis granulovirus	Crambidae	Lepidoptera	beta	NC_029304
DsaGV	AT147	Diatraea saccharalis granulovirus	Crambidae	Lepidoptera	beta	NC_028491
EeGV	NL39	Erinnyis ello granulovirus	Sphingidae	Lepidoptera	beta	NC_025257
HaGV	HaGV	Helicoverpa armigera granulovirus	Noctuidae	Lepidoptera	beta	NC_010240
MyunGV	MyunGV	Mythimna unipuncta granulovirus	Noctuidae	Lepidoptera	beta	NC_033780
PhopGV	PhopGV	Phthorimaea operculella granulovirus	Gelechiinae	Lepidoptera	beta	NC_004062
PiGV	PiGV	Plodia interpunctella granulovirus	Pyralidae	Lepidoptera	beta	NC_032255
PrGV	PrGV	Pieris rapae granulovirus	Pieridae	Lepidoptera	beta	NC_013797
PsunGV	PsunGV	Pseudaletia unipuncta granulovirus	Noctuidae	Lepidoptera	beta	NC_013772
PxGV	PXGV	Plutella xylostella granulovirus	Plutellidae	Lepidoptera	beta	NC_002593
SfrGV	UO69	Spodoptera frugiperda granulovirus	Noctuidae	Lepidoptera	beta	NC_026511
SlGV	SlGV	Spodoptera litura granulovirus	Noctuidae	Lepidoptera	beta	NC_009503
XecnGV	XecnGV	Xestia c-nigrum granulovirus	Noctuidae	Lepidoptera	beta	NC_002331
CuniNPV	CnbV	Culex nigripalpus nucleopolyhedrovirus	Culicinae	Diptera	delta	NC_003084
NeabNPV	NANV	Neodiprion abietis nucleopolyhedrovirus	Diprionidae	Hymenoptera	gamma	NC_008252
NeleNPV	NLNV	Neodiprion lecontei nucleopolyhedrovirus	Diprionidae	Hymenoptera	gamma	NC_005906
NeseNPV	NeseNPV	Neodiprion sertifer nucleopolyhedrovirus	Diprionidae	Hymenoptera	gamma	NC_005905
GrBNV	GrBNV	Gryllus bimaculatus nudivirus	Gryllidae	Orthoptera	nudivirus	NC_009240
HzNV	Hz2V	Helicoverpa zea nudivirus II	Noctuidae	Lepidoptera	nudivirus	NC_004156
OrNV	OrNV	Oryctes rhinoceros nudivirus	Scarabidae	Coleoptera	nudivirus	NC_011588
PmNV	KN57	Penaeus monodon nudivirus	Penaeidae	Decapoda	nudivirus	NC_024692
ToNV	TONV	Tipula oleracea nudivirus	Tipulidae	Diptera	nudivirus	NC_026242
MdSGHV	MdSGHV	Musca domestica salivary gland hypertrophy virus	Muscidae	Diptera	outgroup	NC_010671

## Sheet: Table S2
Table S2: Permutation test results for dN/dS for functional categories.
Clade	Functional Category	Mean M0 percentile	Mean M7 percentile	Median M0 percentile	Median M7 percentile
Whole Tree	apoptosis	0.922	0.715	0.712	0.684
Whole Tree	DNA binding	0.758	0.624	0.658	0.714
Whole Tree	envelope and capsid	0.035	0.304	0.04	0.538
Whole Tree	host infection	0.105	0.539	0.041	0.644
Whole Tree	hyp. protein	0.961	0.571	0.985	0.464
Whole Tree	replication	0.551	0.524	0.379	0.67
Whole Tree	transcription	0.544	0.636	0.595	0.689]
Alpha I	apoptosis	0.858	0.769	0.056	0.023
Alpha I	DNA binding	0.085	0.25	0.591	0.76
Alpha I	envelope and capsid	0.996	0.992	0.829	0.844
Alpha I	host infection	0.712	0.681	0.181	0.671
Alpha I	hyp. protein	1	1	0.907	0.987
Alpha I	replication	0.899	0.875	0.599	0.437
Alpha I	transcription	0.962	0.916	0.769	0.519
Alpha II	apoptosis	0.912	0.884	0.006	0.013
Alpha II	DNA binding	0.921	0.927	0.803	0.093
Alpha II	envelope and capsid	0.724	0.779	0.823	0.789
Alpha II	host infection	0.158	0.949	0.525	0.766
Alpha II	hyp. protein	0.641	0.999	0.994	0.957
Alpha II	replication	0.415	0.609	0.656	0.794
Alpha II	transcription	0.577	0.641	0.734	0.699
Beta	apoptosis	0.471	0.554	0.486	0.611
Beta	DNA binding	0.129	0.092	0.144	0.138
Beta	host infection	0.001	0.006	0.001	0.004
Beta	hyp. protein	0.742	0.989	0.621	0.996
Beta	replication	0.973	0.907	0.921	0.914
Beta	transcription	0.934	0.251	0.969	0.494
Delta/Gamma	apoptosis	0.108	0.372	0.549	0.645
Delta/Gamma	envelope and capsid	0.909	0.974	0.865	0.869
Delta/Gamma	host infection	0.884	0.913	0.926	0.939
Delta/Gamma	hyp. protein	0.963	0.999	0.605	0.605
Delta/Gamma	replication	0.518	0.271	0.838	0.298
Delta/Gamma	transcription	0.16	0.525	0.462	0.738
Nudivirus	apoptosis	0.412	0.019	0.221	0.395
Nudivirus	DNA binding	0.122	0.889	0.524	0.889
Nudivirus	envelope and capsid	0.975	0.704	0.393	0.28
Nudivirus	host infection	0.989	0.539	0.989	0.825
Nudivirus	hyp. protein	0.219	0.101	0.619	0.799
Nudivirus	replication	0.972	0.914	0.904	0.925
Nudivirus	transcription	0.55	0.954	0.772	0.851

## Sheet: Data S1
	Data S1: Orthology groups, their functional category and the ORF IDs that are part of this functional group.
	number	gene_name	functional_group	gene_ids
	2	Ac-39K/pp31	envelope	A9K93_gp102	ACNVgp036	APNV_p123	AT573_gp027	AdorNPV_gp013	AgipMNPV_gp139	B1782_gp052	BB03_gp029	Bmnpvgp029	C188_gp095	CBNV_gp024	CCNVgp028	CFDNVgORF24	CJ95_gp140	EONV_gp024	EpnVgp023	EupsNPV_gp047	G216_gp077	HaGV_gp050	HaSNPVgOrf31	Hesp027	LSNPV_gpp036	LdnVgp044	MVMV_gp025	N641_gp137	OLNV_gp056	OpmnVgp024	PsunGV_gp053	SB15_gp129	SFMNPV_gp121	SenVgp122	SlGVgp048	SlnVgp033	TNSV_gp026	TP31_gp029	TW88_gp117	UO69_gp044	XecnGVgp055	ZX48_gp109	chmu126	pesp121
	3	Ac-alk-exo	host infection	A9K93_gp021	ACNVgp134	AOGVgp107	APNV_p026	AT147_gp113	AT573_gp125	AYR72_gp094	AdorNPV_gp002	AgipMNPV_gp047	AsGVgp115	B1782_gp129	BB03_gp116	BVA96_gp110	Bmnpvgp117	C188_gp015	CBNV_gp117	CCNVgp127	CFDNVgORF128	CJ95_gp047	CaLGV110	ClgVgp115	CnbVgp053	EONV_gp093	EpnVgp119	EupsNPV_gp111	G216_gp131	HaGV_gp146	HaSNPVgOrf114	Hesp124	LSNPV_gpp134	LdnVgp158	LxMNPV_gp150	MVMV_gp102	McnAVgp054	N641_gp036	NANV_gp36	NL39_gp119	NLNVgp36	NeseNPV_gp31	OLNV_gp124	OpmnVgp131	PXGVgp107	PogVgp114	PrGV_gp107	PsunGV_gp152	SB15_gp041
	4	Ac-bro	DNA binding	A9K93_gp099	ACNVgp002	APNV_p042	AT573_gp051	AYR72_gp057	AdorNPV_gp081	AgipMNPV_gp083	B1782_gp104	Bmnpvgp139	C188_gp036	CBNV_gp105	CCNVgp114	CFDNVgORF6	CJ95_gp080	CnbVgp001	EONV_gp089	EpnVgp104	EupsNPV_gp137	G216_gp002	HaGV_gp133	HaSNPVgOrf105	Hesp107	LSNPV_gpp058	LdnVgp154	LxMNPV_gp146	McnAVgp090	N641_gp113	OLNV_gp061	OpmnVgp116	PsunGV_gp066	SB15_gp073	SFMNPV_gp069	SenVgp015	SlGVgp111	SlnVgp125	TNSV_gp108	TP31_gp033	TW88_gp134	UO69_gp053	XecnGVgp060	chmu042	pesp081
	5	Ac-cg30	DNA binding	A9K93_gp057	ACNVgp089	APNV_p069	AT573_gp072	AgipMNPV_gp093	Bmnpvgp075	C188_gp054	CBNV_gp077	CFDNVgORF81	CJ95_gp090	ClgVgp025	EONV_gp067	EpnVgp077	EupsNPV_gp075	G216_gp106	HaSNPVgOrf77	Hesp076	LSNPV_gpp095	LdnVgp133	McnAVgp100	N641_gp102	OLNV_gp076	OpmnVgp089	PogVgp086	PrGV_gp023	SB15_gp083	SFMNPV_gp078	SenVgp078	SlGVgp124	SlnVgp080	TW88_gp062	ZX48_gp061	chmu70	pesp070
	6	Ac-chitinase	host infection	A9K93_gp114	ACNVgp127	APNV_p033	AT573_gp054	AgipMNPV_gp027	AsGVgp032	BB03_gp051	BVA96_gp010	CBNV_gp059	CCNVgp065	CFDNVgORF121	CJ95_gp018	CaLGV009	EONV_gp050	EpnVgp111	EupsNPV_gp055	G216_gp065	HaGV_gp105	HaSNPVgOrf41	Hesp058	LSNPV_gpp057	LdnVgp071	LxMNPV_gp066	McnAVgp022	N641_gp046	OLNV_gp024	ORF_110	OpmnVgp124	PrGV_gp010	PsunGV_gp108	SB15_gp024	SFMNPV_gp022	SenVgp021	SlnVgp042	TNSV_gp061	TP31_gp064	XecnGVgp103	ZX48_gp082	chmu032	pesp019
	7	Ac-egt	host infection	A9K93_gp123	ACNVgp015	AOGVgp118	APNV_p133	AT573_gp119	AdorNPV_gp118	AgipMNPV_gp032	AsGVgp129	BB03_gp124	BVA96_gp122	Bmnpvgp007	C188_gp005	CBNV_gp125	CCNVgp141	CFDNVgORF16	CJ95_gp033	CaLGV122	ClgVgp128	EONV_gp122	EpnVgp013	EupsNPV_gp130	G216_gp022	HaSNPVgOrf126	Hesp133	LSNPV_gpp145	LdnVgp126	LxMNPV_gp132	MVMV_gp007	McnAVgp039	N641_gp143	NL39_gp129	OLNV_gp130	OpmnVgp014	PXGVgp119	PogVgp129	PrGV_gp119	SB15_gp028	SFMNPV_gp026	SenVgp029	SlnVgp121	TNSV_gp133	TP31_gp134	TW88_gp123	ZX48_gp009	chmu136	pesp023
	8	Ac-fgf	host infection	ACNVgp032	AOGVgp117	APNV_p120	AT573_gp127	AYR72_gp117	AdorNPV_gp107	AgipMNPV_gp045	AsGVgp128	B1782_gp128	BB03_gp114	BVA96_gp063	Bmnpvgp026	C188_gp017	CBNV_gp118	CCNVgp130	CFDNVgORF28	CJ95_gp045	CaLGV121	ClgVgp127	EONV_gp095	EpnVgp026	EupsNPV_gp113	G216_gp058	HaGV_gp145	HaSNPVgOrf113	Hesp122	LSNPV_gpp146	LdnVgp157	LxMNPV_gp149	McnAVgp051	N641_gp135	NL39_gp128	OLNV_gp125	OpmnVgp027	PXGVgp105	PogVgp069	PrGV_gp118	PsunGV_gp151	SB15_gp039	SFMNPV_gp037	SenVgp040	SlGVgp116	SlnVgp122	TNSV_gp122	TP31_gp123	TW88_gp114
	9	Ac-FP	replication	A9K93_gp080	ACNVgp062	AOGVgp101	APNV_p091	AT147_gp105	AT573_gp048	AYR72_gp099	AdorNPV_gp034	AgipMNPV_gp114	AsGVgp108	B1782_gp124	BB03_gp036	BVA96_gp104	Bmnpvgp052	C188_gp033	CBNV_gp046	CCNVgp051	CFDNVgORF57	CJ95_gp115	CaLGV103	ClgVgp108	EONV_gp045	EpnVgp056	EupsNPV_gp030	G216_gp092	HaGV_gp141	HaSNPVgOrf50	Hesp050	LSNPV_gpp076	LdnVgp064	LxMNPV_gp060	MVMV_gp045	McnAVgp125	N641_gp115	NL39_gp113	OLNV_gp032	OpmnVgp064	PXGVgp101	PogVgp110	PrGV_gp100	PsunGV_gp146	SB15_gp102	SFMNPV_gp098	SenVgp100	SlGVgp109	SlnVgp057
	10	Ac-gp16	envelope	A9K93_gp024	ACNVgp131	APNV_p029	AdorNPV_gp098	AgipMNPV_gp014	BB03_gp108	Bmnpvgp114	C188_gp089	CBNV_gp113	CCNVgp133	CFDNVgORF125	CJ95_gp010	EONV_gp099	EpnVgp116	EupsNPV_gp138	G216_gp129	HaSNPVgOrf119	Hesp117	MVMV_gp099	McnAVgp011	N641_gp040	OLNV_gp118	OpmnVgp128	SB15_gp011	SFMNPV_gp013	SenVgp011	TNSV_gp125	TP31_gp126	TW88_gp026	ZX48_gp022	chmu027
	11	Ac-gp37	replication	A9K93_gp077	ACNVgp065	APNV_p089	AT573_gp052	AgipMNPV_gp030	BB03_gp013	Bmnpvgp055	C188_gp037	CBNV_gp056	CCNVgp067	CFDNVgORF60	CJ95_gp031	CaLGV012	EONV_gp049	EpnVgp058	EupsNPV_gp020	G216_gp094	HaGV_gp109	HaSNPVgOrf58	Hesp056	LSNPV_gpp035	LdnVgp069	LxMNPV_gp064	MVMV_gp048	McnAVgp037	N641_gp112	OLNV_gp029	OpmnVgp069	PrGV_gp013	PsunGV_gp110	SB15_gp026	SFMNPV_gp024	SenVgp027	SlnVgp032	TNSV_gp064	TP31_gp067	XecnGVgp107	ZX48_gp083	chmu90	pesp022
	12	Ac-gp41	envelope	A9K93_gp062	ACNVgp081	AOGVgp088	APNV_p073	AT147_gp021	AT573_gp068	AYR72_gp088	AdorNPV_gp060	AgipMNPV_gp097	AsGVgp095	B1782_gp111	BB03_gp063	BVA96_gp091	Bmnpvgp070	C188_gp050	CBNV_gp073	CCNVgp078	CFDNVgORF75	CJ95_gp094	CaLGV091	ClgVgp095	EONV_gp063	EpnVgp073	EupsNPV_gp071	G216_gp101	HaGV_gp124	HaSNPVgOrf73	Hesp072	LSNPV_gpp091	LdnVgp089	LxMNPV_gp084	MVMV_gp063	McnAVgp104	N641_gp105	NANV_gp47	NL39_gp096	NLNVgp47	NeseNPV_gp47	OLNV_gp072	OpmnVgp083	PXGVgp088	PogVgp097	PrGV_gp088	PsunGV_gp125	SB15_gp087	SFMNPV_gp082
	13	Ac-IAP1	host infection	A9K93_gp110	ACNVgp027	AOGVgp089	APNV_p112	AT147_gp065	AT573_gp036	AYR72_gp101	AdorNPV_gp085	AgipMNPV_gp128	AsGVgp106	B1782_gp122	BB03_gp093	BVA96_gp101	Bmnpvgp019	C188_gp040	CBNV_gp063	CCNVgp039	CFDNVgORF36	CJ95_gp129	CaLGV101	ClgVgp016	EONV_gp054	EpnVgp034	EupsNPV_gp099	G216_gp056	HaGV_gp139	HaSNPVgOrf103	Hesp039	LSNPV_gpp040	LdnVgp140	LxMNPV_gp075	MVMV_gp018	McnAVgp139	N641_gp129	NANV_gp21	NL39_gp097	NLNVgp11	NeseNPV_gp17	OLNV_gp016	OpmnVgp041	PXGVgp099	PogVgp086	PrGV_gp079	PsunGV_gp143	SB15_gp117	SFMNPV_gp111
	14	Ac-IAP2	host infection	A9K93_gp071	ACNVgp072	AOGVgp089	APNV_p083	AT147_gp065	AT573_gp059	AYR72_gp101	AdorNPV_gp050	AgipMNPV_gp101	AsGVgp053	B1782_gp122	BB03_gp054	BVA96_gp101	Bmnpvgp061	C188_gp040	CBNV_gp063	CCNVgp062	CFDNVgORF66	CJ95_gp100	CaLGV101	ClgVgp016	EONV_gp054	EpnVgp064	EupsNPV_gp062	G216_gp099	HaSNPVgOrf62	Hesp062	LSNPV_gpp080	LdnVgp080	LxMNPV_gp075	MVMV_gp054	McnAVgp110	N641_gp107	NANV_gp21	NL39_gp097	NLNVgp11	NeseNPV_gp17	OLNV_gp063	OpmnVgp074	PXGVgp099	PogVgp108	PrGV_gp079	SB15_gp091	SFMNPV_gp087	SenVgp090	SlGVgp106
	15	Ac-IE-01	envelope	A9K93_gp011	ACNVgp142	APNV_p011	AT573_gp023	AdorNPV_gp018	AgipMNPV_gp153	BB03_gp014	BVA96_gp006	Bmnpvgp131	C188_gp113	CBNV_gp007	CCNVgp016	CFDNVgORF140	CJ95_gp151	EONV_gp006	EpnVgp130	EupsNPV_gp008	G216_gp141	HaSNPVgOrf14	Hesp015	LSNPV_gpp016	LdnVgp015	LxMNPV_gp012	MVMV_gp115	McnAVgp162	N641_gp012	OLNV_gp007	OpmnVgp145	PXGVgp118	SB15_gp143	SFMNPV_gp136	SenVgp135	SlnVgp016	TNSV_gp016	TP31_gp017	TW88_gp010	ZX48_gp135	chmu009	pesp130
	16	Ac-lef1	transcription	A9K93_gp124	ACNVgp014	AOGVgp062	APNV_p134	AT147_gp062	AT573_gp121	AYR72_gp054	AdorNPV_gp120	AgipMNPV_gp022	AsGVgp064	B1782_gp074	BB03_gp126	BVA96_gp061	Bmnpvgp006	C188_gp003	CBNV_gp123	CCNVgp138	CFDNVgORF17	CJ95_gp029	CalGV063	ClgVgp066	CnbVgp045	EONV_gp124	EpnVgp012	EupsNPV_gp128	G216_gp017	HaGV_gp080	HaSNPVgOrf124	Hesp135	LSNPV_gpp150	LdnVgp124	LxMNPV_gp134	MVMV_gp006	McnAVgp035	N641_gp144	NANV_gp68	NL39_gp066	NLNVgp68	NeseNPV_gp68	OLNV_gp132	OpmnVgp013	PXGVgp056	PogVgp066	PrGV_gp060	PsunGV_gp085	SB15_gp020
	17	Ac-lef10	transcription	ACNVgp054	APNV_p097	AT147_gp123	AdorNPV_gp040	AgipMNPV_gp123	AsGVgp126	B1782_gp146	BVA96_gp120	Bmnpvgp045	C188_gp026	CCNVgp044	CFDNVgORF50	CJ95_gp124	CaLGV118	ClgVgp124	EONV_gp038	EpnVgp049	EupsNPV_gp037	G216_gp091	HaGV_gp172	HaSNPVgOrf46.1	Hesp043	LSNPV_gpp063	LdnVgp056	LxMNPV_gp054	MVMV_gp039	McnAVgp134	N641_gp118	NL39_gp125	OpmnVgp057	PsunGV_gp176	SB15_gp112	SFMNPV_gp106	SenVgp108	SlnVgp048	TNSV_gp041	TP31_gp045	TW88_gp092	UO69_gp138	XecnGVgp174	ZX48_gp094	chmu097	pesp046
	18	Ac-lef11	transcription	A9K93_gp101	ACNVgp037	AOGVgp050	APNV_p124	AT147_gp052	AT573_gp028	AYR72_gp029	AdorNPV_gp012	AgipMNPV_gp138	Asgvgp052	B1782_gp053	BB03_gp028	BVA96_gp050	Bmnpvgp030	C188_gp094	CCNVgp029	CFDNVgORF23	CJ95_gp139	CalGV050	ClgVgp056	EONV_gp025	EpnVgp022	EupsNPV_gp046	G216_gp078	HaGV_gp051	HaSNPVgOrf32	Hesp028	LSNPV_gpp037	LdnVgp045	LxMNPV_gp041	MVMV_gp026	McnAVgp149	N641_gp138	NL39_gp051	OLNV_gp055	OpmnVgp023	PXGVgp047	PogVgp053	PsunGV_gp054	SB15_gp128	SFMNPV_gp120	SenVgp121	SlGVgp049	SlnVgp034	TNSV_gp027	TP31_gp030
	19	Ac-lef2	transcription	A9K93_gp130	ACNVgp006	AOGVgp032	APNV_p142	AT147_gp036	AT573_gp110	AdorNPV_gp095	AgipMNPV_gp017	AsGVgp035	B1782_gp036	BB03_gp104	BVA96_gp034	Bmnpvgp143	C188_gp086	CBNV_gp109	CCNVgp136	CFDNVgORF3	CJ95_gp013	CalGV030	ClgVgp038	EONV_gp103	EpnVgp005	EupsNPV_gp118	G216_gp006	HaGV_gp033	HaSNPVgOrf117	Hesp114	LSNPV_gpp137	LdnVgp138	LxMNPV_gp118	MVMV_gp126	McnAVgp014	N641_gp148	NANV_gp57	NL39_gp034	NLNVgp57	NeseNPV_gp57	OLNV_gp114	OpmnVgp006	PXGVgp033	PogVgp037	PrGV_gp033	PsunGV_gp033	SB15_gp014	SFMNPV_gp016	SenVgp014
	20	Ac-lef3	transcription	A9K93_gp073	ACNVgp068	APNV_p086	AT573_gp061	AdorNPV_gp053	AgipMNPV_gp104	BB03_gp056	Bmnpvgp058	C188_gp042	CBNV_gp065	CCNVgp060	CFDNVgORF63	CJ95_gp103	EONV_gp056	EpnVgp061	EupsNPV_gp064	G216_gp096	HaSNPVgOrf65	Hesp064	LSNPV_gpp082	LdnVgp082	LxMNPV_gp077	MVMV_gp051	McnAVgp113	N641_gp109	OLNV_gp065	OpmnVgp072	SB15_gp094	SFMNPV_gp090	SenVgp093	SlnVgp067	TNSV_gp056	TP31_gp059	TW88_gp079	ZX48_gp074	chmu087	pesp060
	21	Ac-lef6	transcription	A9K93_gp109	ACNVgp028	APNV_p113	AT573_gp012	AdorNPV_gp028	AgipMNPV_gp147	AsGVgp068	BB03_gp010	BVA96_gp066	Bmnpvgp020	C188_gp103	CBNV_gp017	CCNVgp021	CFDNVgORF35	CJ95_gp145	CaLGV068	EONV_gp016	EpnVgp033	EupsNPV_gp053	G216_gp057	HaSNPVgOrf24	Hesp020	LdnVgp038	LxMNPV_gp034	MVMV_gp019	McnAVgp156	N641_gp130	OLNV_gp018	OpmnVgp040	PXGVgp061	PogVgp072	PrGV_gp065	SB15_gp137	SFMNPV_gp128	SenVgp130	SlGVgp069	TNSV_gp021	TP31_gp022	TW88_gp106	XecnGVgp088	chmu111	pesp127
	22	Ac-ME53	replication	A9K93_gp018	ACNVgp140	APNV_p018	AT147_gp125	AT573_gp016	AYR72_gp118	AdorNPV_gp025	AgipMNPV_gp010	B1782_gp152	BB03_gp022	BVA96_gp123	Bmnpvgp124	C188_gp106	CBNV_gp012	CCNVgp008	CFDNVgORF133	CJ95_gp007	ClgVgp129	EONV_gp013	EpnVgp123	EupsNPV_gp015	G216_gp136	HaSNPVgOrf16	Hesp008	LSNPV_gpp027	LdnVgp023	LxMNPV_gp021	MVMV_gp107	McnAVgp007	N641_gp020	OLNV_gp014	OpmnVgp137	PXGVgp001	PogVgp130	PrGV_gp120	SB15_gp008	SFMNPV_gp010	SenVgp009	SlGVgp134	SlnVgp027	TNSV_gp009	TP31_gp010	TW88_gp017	UO69_gp145	ZX48_gp124	chmu017
	23	Ac-odv-e25	envelope	A9K93_gp051	ACNVgp095	AOGVgp077	APNV_p063	AT147_gp083	AT573_gp078	AYR72_gp073	AdorNPV_gp068	AgipMNPV_gp087	AsGVgp081	B1782_gp093	BB03_gp071	BVA96_gp078	Bmnpvgp081	C188_gp060	CBNV_gp082	CCNVgp086	CFDNVgORF87	CJ95_gp084	CaLGV079	ClgVgp082	EONV_gp073	EpnVgp083	EupsNPV_gp081	G216_gp111	HaGV_gp098	HaSNPVgOrf82	Hesp083	LSNPV_gpp100	LdnVgp097	LxMNPV_gp092	MVMV_gp071	McnAVgp094	N641_gp097	NL39_gp084	OLNV_gp082	OpmnVgp095	PXGVgp075	PogVgp083	PrGV_gp076	PsunGV_gp103	SB15_gp077	SFMNPV_gp073	SenVgp073	SlGVgp081	SlnVgp085
	24	Ac-odv-e66	envelope	ACNVgp046	AOGVgp028	APNV_p103	AT147_gp031	AYR72_gp041	AdorNPV_gp047	AgipMNPV_gp071	AsGVgp033	B1782_gp133	BVA96_gp032	Bmnpvgp039	C188_gp010	CCNVgp101	CFDNVgORF45	CJ95_gp069	ClgVgp035	EONV_gp031	EpnVgp043	EupsNPV_gp135	G216_gp088	HaGV_gp150	HaSNPVgOrf96	Hesp016	LSNPV_gpp113	LdnVgp132	LxMNPV_gp125	McnAVgp078	N641_gp123	OLNV_gp119	OpmnVgp050	PXGVgp031	PogVgp033	PrGV_gp044	PsunGV_gp156	SB15_gp061	SFMNPV_gp057	SenVgp059	SlGVgp125	SlnVgp098	TNSV_gp096	TP31_gp098	UO69_gp126	XecnGVgp149	ZX48_gp012	chmu103	pesp090
	25	AcOrf-102	HP	A9K93_gp044	ACNVgp103	APNV_p148	AT573_gp085	AdorNPV_gp075	AgipMNPV_gp077	BB03_gp078	Bmnpvgp090	C188_gp067	CBNV_gp088	CCNVgp095	CFDNVgORF94	CJ95_gp074	EONV_gp081	EpnVgp090	EupsNPV_gp089	G216_gp118	HaSNPVgOrf90	Hesp090	LdnVgp104	LxMNPV_gp099	MVMV_gp079	McnAVgp084	N641_gp072	OLNV_gp089	OpmnVgp103	SB15_gp067	SFMNPV_gp063	SenVgp065	SlnVgp092	TNSV_gp090	TP31_gp093	TW88_gp049	ZX48_gp051	chmu054
	26	AcOrf-106	HP	A9K93_gp041	ACNVgp107	AOGVgp043	APNV_p051	AT147_gp046	AT573_gp097	AYR72_gp035	AdorNPV_gp105	AgipMNPV_gp062	AsGVgp046	B1782_gp046	BB03_gp087	BVA96_gp044	Bmnpvgp094	C188_gp081	CBNV_gp097	CCNVgp107	CFDNVgORF100	CJ95_gp062	CaLGV021	ClgVgp050	EONV_gp116	EpnVgp094	EupsNPV_gp100	G216_gp076	HaGV_gp045	HaSNPVgOrf101	Hesp100	LSNPV_gpp123	LdnVgp141	LxMNPV_gp115	MVMV_gp083	McnAVgp071	N641_gp030	NL39_gp045	OLNV_gp099	OpmnVgp107	PXGVgp041	PogVgp047	PrGV_gp043	PsunGV_gp047	SB15_gp056	SFMNPV_gp052	SenVgp055	SlGVgp042	SlnVgp101
	27	AcOrf-108	HP	A9K93_gp040	ACNVgp109	APNV_p050	AT573_gp090	AdorNPV_gp080	AgipMNPV_gp072	BB03_gp083	Bmnpvgp095	C188_gp072	CBNV_gp093	CCNVgp100	CFDNVgORF102	CJ95_gp070	EONV_gp086	EpnVgp095	EupsNPV_gp094	G216_gp075	HaSNPVgOrf95	Hesp095	LSNPV_gpp112	LdnVgp109	LxMNPV_gp104	MVMV_gp084	McnAVgp079	N641_gp031	OLNV_gp094	OpmnVgp108	PrGV_gp047	SB15_gp062	SFMNPV_gp058	SenVgp060	SlnVgp097	TNSV_gp095	TP31_gp097	TW88_gp043	ZX48_gp047	chmu049
	28	AcOrf-109	HP	A9K93_gp039	ACNVgp110	AOGVgp046	APNV_p049	AT147_gp049	AT573_gp089	AYR72_gp032	AdorNPV_gp079	AgipMNPV_gp073	AsGVgp048	B1782_gp050	BB03_gp082	BVA96_gp047	Bmnpvgp096	C188_gp071	CBNV_gp092	CCNVgp099	CFDNVgORF103	CJ95_gp071	CalGV046	ClgVgp053	EONV_gp085	EpnVgp096	EupsNPV_gp093	G216_gp074	HaGV_gp048	HaSNPVgOrf94	Hesp094	LSNPV_gpp111	LdnVgp108	LxMNPV_gp103	MVMV_gp085	McnAVgp080	N641_gp068	NANV_gp71	NL39_gp048	NLNVgp70	NeseNPV_gp70	OLNV_gp093	OpmnVgp109	PXGVgp044	PogVgp050	PrGV_gp046	PsunGV_gp051	SB15_gp063	SFMNPV_gp059
	29	AcOrf-117	HP	A9K93_gp032	ACNVgp118	APNV_p041	AT573_gp103	AgipMNPV_gp055	BB03_gp097	Bmnpvgp102	CBNV_gp104	CFDNVgORF113	CJ95_gp054	EpnVgp105	EupsNPV_gp105	G216_gp067	HaSNPVgOrf110	Hesp105	MVMV_gp090	McnAVgp062	N641_gp027	OLNV_gp108	OpmnVgp117	SB15_gp048	SFMNPV_gp046	SenVgp049	TW88_gp034	ZX48_gp035	chmu041	pesp107
	32	AcOrf-13	HP	A9K93_gp125	ACNVgp013	APNV_p135	AT147_gp061	AT573_gp122	AdorNPV_gp121	AgipMNPV_gp021	AsGVgp063	BB03_gp127	BVA96_gp060	Bmnpvgp005	C188_gp002	CBNV_gp122	CCNVgp137	CFDNVgORF18	CJ95_gp030	EONV_gp125	EupsNPV_gp127	HaSNPVgOrf123	Hesp136	LSNPV_gpp149	LdnVgp123	OLNV_gp133	OpmnVgp012	PXGVgp055	PogVgp065	PrGV_gp059	SB15_gp019	SFMNPV_gp017	SenVgp015	SlnVgp128	TNSV_gp129	TP31_gp130	TW88_gp121	UO69_gp066	ZX48_gp006	chmu138	pesp012
	33	AcOrf-17	HP	A9K93_gp121	ACNVgp017	APNV_p131	AT573_gp117	AdorNPV_gp116	AgipMNPV_gp034	BB03_gp122	Bmnpvgp010	C188_gp007	CBNV_gp127	CFDNVgORF14	CJ95_gp035	EONV_gp120	EpnVgp015	EupsNPV_gp132	HaSNPVgOrf128	Hesp31	LSNPV_gpp142	LdnVgp129	LxMNPV_gp128	MVMV_gp009	McnAVgp041	OpmnVgp016	SB15_gp030	SFMNPV_gp028	SenVgp031	SlnVgp119	TW88_gp125	chmu134
	34	AcOrf-18	HP	A9K93_gp120	ACNVgp018	APNV_p130	AT573_gp124	AdorNPV_gp088	AgipMNPV_gp050	BB03_gp117	Bmnpvgp011	C188_gp014	CBNV_gp116	CCNVgp125	CFDNVgORF13	CJ95_gp049	EONV_gp092	EpnVgp016	EupsNPV_gp110	G216_gp012	LSNPV_gpp136	MVMV_gp010	McnAVgp056	N641_gp085	OLNV_gp123	OpmnVgp017	SB15_gp043	SFMNPV_gp041	SenVgp045	SlnVgp113	TNSV_gp117	TP31_gp119	TW88_gp126	chmu133	pesp111
	35	AcOrf-19	HP	A9K93_gp119	ACNVgp019	APNV_p129	AT573_gp123	AdorNPV_gp087	BB03_gp118	Bmnpvgp012	CBNV_gp115	CCNVgp126	CFDNVgORF12	CJ95_gp048	EONV_gp091	EpnVgp017	EupsNPV_gp109	G216_gp011	HaSNPVgOrf115	Hehsp126	LdnVgp160	LxMNPV_gp152	MVMV_gp011	N641_gp086	OLNV_gp122	OpmnVgp018	SFMNPV_gp040	SenVgp044	TNSV_gp118	TP31_gp120	TW88_gp127	chmu132
	36	AcOrf-21	HP	A9K93_gp118	ACNVgp021	APNV_p128	AgipMNPV_gp041	Bmnpvgp013	CCNVgp147	CFDNVgORF11	CJ95_gp041	EpnVgp018	G216_gp025	HaSNPVgOrf131	LSNPV_gpp162	LdnVgp119	LxMNPV_gp139	MVMV_gp012	McnAVgp047	N641_gp141	OpmnVgp019	SB15_gp035	SFMNPV_gp033	SenVgp036	SlnVgp134	TNSV_gp140	TP31_gp138	TW88_gp128	ZX48_gp029	chmu131	pesp029
	37	AcOrf-25	HP	A9K93_gp112	ACNVgp025	AOGVgp068	APNV_p110	AT147_gp069	AT573_gp030	AYR72_gp061	AdorNPV_gp027	AgipMNPV_gp146	B1782_gp082	BB03_gp026	BVA96_gp067	Bmnpvgp017	C188_gp092	CBNV_gp027	CCNVgp022	CFDNVgORF38	CJ95_gp144	CaLGV069	ClgVgp072	EONV_gp027	EpnVgp036	EupsNPV_gp044	G216_gp055	HaGV_gp087	HaSNPVgOrf25	Hesp030	LSNPV_gpp031	LdnVgp047	LxMNPV_gp043	MVMV_gp016	McnAVgp155	N641_gp128	NANV_gp06	NL39_gp073	OLNV_gp053	OpmnVgp043	PXGVgp062	PogVgp073	PrGV_gp066	PsunGV_gp092	SB15_gp136	SFMNPV_gp127	SenVgp129	SlGVgp070	SlnVgp030
	38	AcOrf-26	HP	A9K93_gp111	ACNVgp026	APNV_p111	AgipMNPV_gp145	Bmnpvgp018	CBNV_gp015	CCNVgp023	CFDNVgORF37	CJ95_gp143	G216_gp016	HaSNPVgOrf26	LSNPV_gpp032	LdnVgp036	LxMNPV_gp032	MVMV_gp017	McnAVgp154	OpmnVgp042	SB15_gp135	SFMNPV_gp126	SenVgp128	SlnVgp031	TNSV_gp023	TP31_gp024	TW88_gp104	pesp125
	39	AcOrf-29	HP	A9K93_gp108	ACNVgp029	APNV_p114	AT573_gp011	AgipMNPV_gp148	B1782_gp016	BB03_gp009	BVA96_gp017	Bmnpvgp021	C188_gp102	CBNV_gp018	CCNVgp020	CFDNVgORF34	CJ95_gp146	EONV_gp017	EpnVgp032	EupsNPV_gp052	G216_gp021	Hesp021	LdnVgp039	LxMNPV_gp035	MVMV_gp020	McnAVgp157	N641_gp082	OLNV_gp019	OpmnVgp039	PXGVgp018	SB15_gp138	SFMNPV_gp130	SenVgp131	SlnVgp028	TNSV_gp020	TP31_gp021	TW88_gp107	ZX48_gp120
	40	AcOrf-34	HP	A9K93_gp104	ACNVgp034	APNV_p121	AT573_gp024	AdorNPV_gp017	AgipMNPV_gp143	BB03_gp033	Bmnpvgp027	C188_gp099	CBNV_gp021	CCNVgp025	CFDNVgORF26	CJ95_gp142	EONV_gp020	EpnVgp025	EupsNPV_gp049	G216_gp020	HaSNPVgOrf27	Hesp024	LSNPV_gpp018	LdnVgp042	LxMNPV_gp038	MVMV_gp023	McnAVgp153	N641_gp078	OLNV_gp060	OpmnVgp026	SB15_gp133	SFMNPV_gp125	SenVgp127	SlnVgp018	TNSV_gp024	TP31_gp026	TW88_gp115	ZX48_gp113	chmu124	pesp124
	41	AcOrf-38	HP	A9K93_gp100	ACNVgp038	AOGVgp059	APNV_p125	AT147_gp058	AT573_gp029	AYR72_gp051	AdorNPV_gp011	AgipMNPV_gp137	AsGVgp061	B1782_gp071	BB03_gp027	BVA96_gp057	Bmnpvgp031	C188_gp093	CBNV_gp025	CCNVgp030	CFDNVgORF22	CJ95_gp138	CalGV059	ClgVgp062	EONV_gp026	EupsNPV_gp045	HaGV_gp077	HaSNPVgOrf33	Hesp029	LSNPV_gpp038	LdnVgp046	Mv-ORF27	peptide	NL39_gp062	OLNV_gp054	ORF42	OpmnVgp022	PXGVgp053	PogVgp062	PrGV_gp057	PsunGV_gp082	SB15_gp127	SFMNPV_gp119	SenVgp120	SlGVgp059	SlnVgp035	TNSV_gp028	TP31_gp031	TW88_gp119
	42	AcOrf-51	HP	A9K93_gp089	ACNVgp051	APNV_p099	AT573_gp035	AgipMNPV_gp129	BB03_gp049	Bmnpvgp042	C188_gp021	CBNV_gp031	CCNVgp038	CFDNVgORF48	EONV_gp033	EpnVgp047	EupsNPV_gp043	G216_gp053	HaSNPVgOrf39	Hesp038	LSNPV_gpp044	LxMNPV_gp049	MVMV_gp036	N641_gp119	OLNV_gp044	OpmnVgp055	SB15_gp118	SlnVgp039	TNSV_gp034	TP31_gp038	TW88_gp094	ZX48_gp100	chmu099
	43	AcOrf-53	HP	A9K93_gp087	ACNVgp053	AOGVgp111	APNV_p098	AT147_gp120	AT573_gp038	AYR72_gp112	AdorNPV_gp044	AgipMNPV_gp126	AsGVgp122	B1782_gp143	BB03_gp045	BVA96_gp117	Bmnpvgp044	C188_gp023	CBNV_gp028	CCNVgp041	CFDNVgORF49	CJ95_gp127	CaLGV115	ClgVgp121	EONV_gp035	EupsNPV_gp040	HaGV_gp169	HaSNPVgOrf43	Hesp041	LSNPV_gpp060	LdnVgp054	LxMNPV_gp052	McnAVgp137	Mv-ORF38	peptide	NL39_gp123	OLNV_gp041	OpmnVgp056	PXGVgp113	PogVgp122	PrGV_gp113	PsunGV_gp173	SB15_gp115	SFMNPV_gp109	SenVgp110	SlGVgp127	SlnVgp045	TNSV_gp038	TP31_gp042
	44	AcOrf-54	HP	A9K93_gp086	ACNVgp055	AOGVgp115	APNV_p096	AT147_gp124	AT573_gp041	AYR72_gp115	AdorNPV_gp039	AgipMNPV_gp122	AsGVgp127	B1782_gp147	BB03_gp042	BVA96_gp121	Bmnpvgp046	C188_gp027	CBNV_gp039	CCNVgp045	CFDNVgORF51	CJ95_gp123	CaLGV119	ClgVgp125	CnbVgp008	EONV_gp039	EupsNPV_gp036	HaGV_gp173	HaSNPVgOrf44.1	Hesp044	LSNPV_gpp064	LdnVgp057	LxMNPV_gp055	MVMV_gp040	McnAVgp133	N641_gp117	NANV_gp88	NL39_gp126	NLNVgp87	NeseNPV_gp85	OLNV_gp038	OpmnVgp058	PXGVgp116	PogVgp126	PrGV_gp116	PsunGV_gp177	SB15_gp111	SFMNPV_gp105	SenVgp107
	45	AcOrf-55	HP	A9K93_gp085	ACNVgp056	APNV_p095	AT573_gp042	AdorNPV_gp038	AgipMNPV_gp121	BB03_gp041	Bmnpvgp047	C188_gp028	CBNV_gp041	CCNVgp046	CFDNVgORF52	CJ95_gp122	EONV_gp040	EpnVgp051	EupsNPV_gp035	G216_gp038	HaSNPVgOrf45	Hesp045	LSNPV_gpp065	LdnVgp058	MVMV_gp041	McnAVgp132	N641_gp059	OLNV_gp037	ORF56	OpmnVgp059	SB15_gp110	SFMNPV_gp104	SenVgp106	SlnVgp050	TNSV_gp043	TP31_gp047	TW88_gp090	ZX48_gp092
	46	AcOrf-57	HP	A9K93_gp083	ACNVgp058	APNV_p094	AT573_gp044	AgipMNPV_gp119	BB03_gp040	Bmnpvgp049	C188_gp030	CBNV_gp043	CCNVgp048	CFDNVgORF54	CJ95_gp120	EONV_gp042	EpnVgp053	EupsNPV_gp033	G216_gp034	HaSNPVgOrf47	Hesp046	LSNPV_gpp069	LdnVgp060	LxMNPV_gp057	McnAVgp130	N641_gp062	OLNV_gp035	OpmnVgp061	SB15_gp107	SFMNPV_gp102	SenVgp104	SlnVgp051	TNSV_gp045	TP31_gp049	TW88_gp088	ZX48_gp090	chmu095	pesp049
	47	AcOrf-59	HP	A9K93_gp082	ACNVgp060	APNV_p093	AT573_gp045	AdorNPV_gp036	AgipMNPV_gp118	BB03_gp039	Bmnpvgp050	C188_gp031	CBNV_gp044	CCNVgp049	CFDNVgORF55	CJ95_gp119	EONV_gp043	EpnVgp054	EupsNPV_gp032	G216_gp032	HaSNPVgOrf48	Hesp047	LdnVgp061	LxMNPV_gp058	MVMV_gp043	McnAVgp129	OLNV_gp034	OpmnVgp062	SB15_gp106	SFMNPV_gp101	SenVgp103	SlnVgp052	TNSV_gp046	TP31_gp050	TW88_gp087	ZX48_gp089	chmu094	pesp050
	48	AcOrf-60	HP	A9K93_gp081	ACNVgp061	APNV_p092	AT573_gp046	AdorNPV_gp035	AgipMNPV_gp117	AsGVgp084	BB03_gp038	Bmnpvgp051	C188_gp032	CBNV_gp045	CCNVgp050	CFDNVgORF56	CJ95_gp118	EONV_gp044	EpnVgp055	EupsNPV_gp031	G216_gp031	HaSNPVgOrf49	Hesp048	LSNPV_gpp071	LdnVgp062	LxMNPV_gp059	MVMV_gp044	McnAVgp128	N641_gp116	OLNV_gp033	OpmnVgp063	SB15_gp105	SFMNPV_gp100	SenVgp102	SlGVgp084	SlnVgp053	TNSV_gp047	TP31_gp051	TW88_gp086	UO69_gp088	ZX48_gp088	chmu93
	49	AcOrf-66	HP	A9K93_gp074	ACNVgp067	APNV_p087	AT573_gp062	AdorNPV_gp054	AgipMNPV_gp105	BB03_gp057	Bmnpvgp057	C188_gp044	CBNV_gp066	CCNVgp059	CFDNVgORF62	CJ95_gp104	ClgVgp031	EONV_gp057	EpnVgp060	EupsNPV_gp065	G216_gp035	HaSNPVgOrf66	Hesp065	LSNPV_gpp083	LdnVgp083	LxMNPV_gp078	MVMV_gp050	McnAVgp114	N641_gp110	OLNV_gp066	OpmnVgp071	PrGV_gp094	PsunGV_gp139	SB15_gp095	SFMNPV_gp091	SenVgp094	SlnVgp068	TNSV_gp055	TP31_gp058	TW88_gp080	XecnGVgp133	ZX48_gp073	chmu88	pesp059
	50	AcOrf-75	HP	A9K93_gp067	ACNVgp076	APNV_p079	AT147_gp095	AT573_gp064	AdorNPV_gp056	AgipMNPV_gp107	BVA96_gp095	Bmnpvgp065	C188_gp046	CBNV_gp068	CCNVgp057	CFDNVgORF70	CJ95_gp106	EONV_gp059	EpnVgp068	G216_gp045	HaSNPVgOrf69	Hesp068	LSNPV_gpp087	LdnVgp085	LxMNPV_gp080	MVMV_gp058	McnAVgp116	N641_gp053	OpmnVgp078	SB15_gp097	SFMNPV_gp093	SenVgp096	SlnVgp072	TNSV_gp053	TP31_gp056	TW88_gp072	ZX48_gp071	chmu81	pesp057
	51	AcOrf-76	HP	A9K93_gp066	ACNVgp077	AOGVgp092	APNV_p077	AT147_gp094	AT573_gp065	AYR72_gp091	AdorNPV_gp057	AgipMNPV_gp108	AsGVgp099	B1782_gp115	BB03_gp060	BVA96_gp094	Bmnpvgp066	C188_gp047	CBNV_gp069	CCNVgp056	CFDNVgORF71	CJ95_gp107	CaLGV094	ClgVgp098	EONV_gp060	EpnVgp069	EupsNPV_gp068	G216_gp039	HaGV_gp128	HaSNPVgOrf70	Hesp069	LSNPV_gpp088	LdnVgp086	LxMNPV_gp081	MVMV_gp059	McnAVgp117	N641_gp054	OLNV_gp069	OpmnVgp079	PXGVgp092	PogVgp100	PrGV_gp091	PsunGV_gp129	SB15_gp098	SFMNPV_gp094	SenVgp097	SlGVgp099	SlnVgp073	TNSV_gp052
	52	AcOrf-78	HP	A9K93_gp064	ACNVgp079	APNV_p075	AT573_gp067	AYR72_gp089	AdorNPV_gp059	AgipMNPV_gp098	AsGVgp096	B1782_gp112	BB03_gp062	Bmnpvgp068	C188_gp049	CBNV_gp072	CCNVgp077	CFDNVgORF73	CJ95_gp095	EONV_gp062	EpnVgp071	EupsNPV_gp070	G216_gp042	HaSNPVgOrf72	LSNPV_gpp090	LdnVgp088	MVMV_gp061	N641_gp048	OLNV_gp071	ORF83	OpmnVgp081	SB15_gp088	SFMNPV_gp083	SenVgp083	SlGVgp096	SlnVgp075	TNSV_gp071	TP31_gp075	TW88_gp069	UO69_gp104	ZX48_gp068	chmu78	pesp65a
	53	AcOrf-79	HP	A9K93_gp063	ACNVgp080	APNV_p074	AT573_gp092	AYR72_gp105	AdorNPV_gp094	AgipMNPV_gp029	B1782_gp066	BB03_gp084	Bmnpvgp069	C188_gp073	CFDNVgORF74	CJ95_gp015	EONV_gp088	G216_gp040	HaGV_gp069	LSNPV_gpp121	MVMV_gp062	McnAVgp017	N641_gp055	OLNV_gp097	OpmnVgp082	PsunGV_gp074	SB15_gp025	TW88_gp068	UO69_gp058	XecnGVgp075	chmu77	pesp094
	54	AcOrf-81	HP	A9K93_gp061	ACNVgp082	AOGVgp087	APNV_p072	AT147_gp022	AT573_gp069	AYR72_gp087	AdorNPV_gp061	AgipMNPV_gp096	AsGVgp094	B1782_gp110	BB03_gp064	BVA96_gp090	Bmnpvgp071	C188_gp051	CBNV_gp074	CCNVgp079	CFDNVgORF76	CJ95_gp093	CaLGV090	ClgVgp094	EONV_gp064	EupsNPV_gp072	HaGV_gp123	HaSNPVgOrf74	Hesp73	LSNPV_gpp092	LdnVgp090	McnAVgp103	Mv-ORF64	peptide	NANV_gp48	NLNVgp48	NeseNPV_gp48	ORF85	OpmnVgp084	PXGVgp087	PogVgp096	PrGV_gp087	PsunGV_gp124	SB15_gp086	SFMNPV_gp081	SenVgp081	SlGVgp094	SlnVgp077	TNSV_gp074
	55	AcOrf-93	HP	A9K93_gp052	ACNVgp094	AOGVgp078	APNV_p064	AT147_gp084	AT573_gp077	AYR72_gp074	AdorNPV_gp067	AgipMNPV_gp088	AsGVgp082	B1782_gp094	BB03_gp070	BVA96_gp079	Bmnpvgp080	C188_gp059	CBNV_gp081	CCNVgp085	CFDNVgORF86	CJ95_gp085	CaLGV080	ClgVgp083	EONV_gp072	EpnVgp082	EupsNPV_gp080	G216_gp110	HaGV_gp099	HaSNPVgOrf81	Hesp0982	LSNPV_gpp099	LdnVgp096	LxMNPV_gp091	MVMV_gp070	N641_gp098	NL39_gp085	OpmnVgp094	PXGVgp076	PogVgp084	PrGV_gp077	PsunGV_gp104	SB15_gp078	SFMNPV_gp074	SenVgp074	SlGVgp082	SlnVgp084	TNSV_gp080	TP31_gp083
	56	AcOrf-96	HP	A9K93_gp049	ACNVgp097	AOGVgp075	APNV_p061	AT147_gp081	AT573_gp080	AYR72_gp071	AdorNPV_gp070	AgipMNPV_gp085	AsGVgp078	B1782_gp091	BB03_gp073	BVA96_gp076	Bmnpvgp083	C188_gp062	CBNV_gp084	CCNVgp088	CFDNVgORF89	CJ95_gp082	CaLGV077	ClgVgp080	CnbVgp089	EONV_gp075	EpnVgp085	EupsNPV_gp083	G216_gp112	HaGV_gp096	HaSNPVgOrf85	Hesp085	LSNPV_gpp102	LdnVgp099	LxMNPV_gp094	MVMV_gp073	McnAVgp092	N641_gp095	NANV_gp60	NL39_gp082	NLNVgp60	NeseNPV_gp60	OLNV_gp084	OpmnVgp097	PXGVgp072	PogVgp081	PrGV_gp074	PsunGV_gp101	SB15_gp075
	57	Ac-p24	envelope	A9K93_gp025	ACNVgp130	AOGVgp060	APNV_p030	AT147_gp060	AT573_gp108	AYR72_gp052	AdorNPV_gp097	AgipMNPV_gp015	AsGVgp062	B1782_gp072	BB03_gp106	BVA96_gp058	Bmnpvgp113	C188_gp088	CBNV_gp111	CCNVgp134	CFDNVgORF124	CJ95_gp011	CalGV060	ClgVgp063	EONV_gp101	EpnVgp115	EupsNPV_gp125	G216_gp128	HaGV_gp078	HaSNPVgOrf118	Hesp119	LSNPV_gpp139	LxMNPV_gp122	MVMV_gp098	McnAVgp012	N641_gp041	NL39_gp063	OLNV_gp116	OpmnVgp127	PXGVgp054	PogVgp063	PrGV_gp058	PsunGV_gp083	SB15_gp012	SFMNPV_gp014	SenVgp012	SlGVgp060	SlnVgp116	TNSV_gp126
	58	Ac-p26	envelope	ACNVgp137	APNV_p022	AT573_gp010	AdorNPV_gp030	AgipMNPV_gp149	BB03_gp008	Bmnpvgp121	C188_gp101	CBNV_gp019	CCNVgp019	CFDNVgORF130	CJ95_gp147	EONV_gp018	EpnVgp120	EupsNPV_gp051	G216_gp133	HaSNPVgOrf22	Hesp022	LSNPV_gpp020	LdnVgp040	LxMNPV_gp036	MVMV_gp104	McnAVgp158	N641_gp035	OLNV_gp020	OpmnVgp132	SB15_gp139	SFMNPV_gp131	SenVgp132	TNSV_gp019	TP31_gp020	TW88_gp021	ZX48_gp116	chmu022	pesp128
	59	Ac-p40	envelope	A9K93_gp045	ACNVgp102	AOGVgp071	APNV_p056	AT147_gp075	AT573_gp084	AYR72_gp067	AdorNPV_gp074	AgipMNPV_gp078	AsGVgp074	B1782_gp087	BB03_gp077	BVA96_gp072	Bmnpvgp089	C188_gp066	CBNV_gp087	CCNVgp094	CFDNVgORF93	CJ95_gp075	CaLGV073	ClgVgp076	EONV_gp080	EpnVgp089	EupsNPV_gp088	G216_gp117	HaGV_gp092	HaSNPVgOrf89	Hesp089	LSNPV_gpp106	LdnVgp103	LxMNPV_gp098	MVMV_gp078	McnAVgp085	N641_gp083	NL39_gp078	OLNV_gp088	OpmnVgp102	PXGVgp067	PogVgp077	PrGV_gp070	PsunGV_gp097	SB15_gp068	SFMNPV_gp064	SenVgp066	SlGVgp075	SlnVgp091
	60	Ac-p48	envelope	A9K93_gp043	ACNVgp104	AOGVgp069	APNV_p055	AT147_gp072	AT573_gp086	AYR72_gp065	AdorNPV_gp076	AgipMNPV_gp076	AsGVgp072	B1782_gp085	BB03_gp079	BVA96_gp070	Bmnpvgp091	C188_gp068	CBNV_gp089	CCNVgp096	CFDNVgORF95	CJ95_gp073	CaLGV071	ClgVgp074	EONV_gp082	EpnVgp091	EupsNPV_gp090	G216_gp119	HaGV_gp090	HaSNPVgOrf91	Hesp091	LSNPV_gpp108	LdnVgp105	LxMNPV_gp100	MVMV_gp080	McnAVgp083	N641_gp070	NL39_gp076	NeseNPV_gp33	OLNV_gp090	OpmnVgp104	PXGVgp064	PogVgp075	PrGV_gp068	PsunGV_gp095	SB15_gp066	SFMNPV_gp062	SenVgp064	SlGVgp073
	61	Ac-PE/pp34	envelope	A9K93_gp023	ACNVgp132	APNV_p028	AT573_gp104	AdorNPV_gp099	AgipMNPV_gp054	BB03_gp098	Bmnpvgp115	CBNV_gp114	CCNVgp121	CFDNVgORF126	CJ95_gp053	EONV_gp108	EpnVgp117	EupsNPV_gp106	G216_gp130	HaSNPVgOrf120	Hesp106	LSNPV_gpp158	LdnVgp137	LxMNPV_gp120	MVMV_gp100	McnAVgp060	N641_gp039	OLNV_gp109	OpmnVgp129	SB15_gp047	SFMNPV_gp045	SenVgp048	SlnVgp132	TNSV_gp113	TP31_gp115	TW88_gp025	ZX48_gp034	chmu026	pesp108
	62	Ac-PH	envelope	A9K93_gp001	ACNVgp008	AOGVgp001	APNV_p001	AT147_gp001	AT573_gp001	AYR72_gp001	AdorNPV_gp001	AgipMNPV_gp001	AsGVgp001	B1782_gp001	BB03_gp001	BVA96_gp001	Bmnpvgp001	C188_gp001	CBNV_gp001	CCNVgp001	CFDNVgORF1	CJ95_gp001	CaLGV001	ClgVgp001	EONV_gp001	EpnVgp002	EupsNPV_gp001	G216_gp007	HaGV_gp001	HaSNPVgOrf1	Hesp001	LSNPV_gpp001	LdnVgp001	LxMNPV_gp001	MVMV_gp001	McnAVgp001	N641_gp001	NANV_gp01	NL39_gp001	NLNVgp01	NeseNPV_gp01	OLNV_gp001	OpmnVgp003	PXGVgp005	PogVgp001	PrGV_gp001	PsunGV_gp001	SB15_gp001	SFMNPV_gp001
	63	Ac-pk-1	host infection	A9K93_gp003	ACNVgp010	AOGVgp003	APNV_p003	AT147_gp003	AT573_gp003	AYR72_gp003	AdorNPV_gp005	AgipMNPV_gp003	AsGVgp003	B1782_gp003	BB03_gp003	BVA96_gp003	Bmnpvgp003	C188_gp116	CBNV_gp003	CCNVgp003	CFDNVgORF148	CJ95_gp003	CaLGV003	ClgVgp003	EONV_gp003	EpnVgp136	EupsNPV_gp003	G216_gp015	HaGV_gp003	HaSNPVgOrf3	Hesp003	LSNPV_gpp003	LdnVgp003	LxMNPV_gp003	MVMV_gp003	McnAVgp003	N641_gp003	NL39_gp003	OLNV_gp003	OpmnVgp001	PXGVgp007	PogVgp003	PrGV_gp003	PsunGV_gp003	SB15_gp003	SFMNPV_gp003	SenVgp005	SlGVgp003	SlnVgp003
	64	Ac-pk-2	host infection	ACNVgp124	AOGVgp003	AT147_gp003	AT573_gp003	AYR72_gp003	AsGVgp003	B1782_gp003	BB03_gp003	BVA96_gp003	Bmnpvgp107	C188_gp116	CFDNVgORF148	CJ95_gp003	CaLGV003	ClgVgp003	EONV_gp003	EupsNPV_gp003	G216_gp124	HaSNPVgOrf3	LSNPV_gpp003	LdnVgp003	LxMNPV_gp003	NL39_gp003	PXGVgp007	PogVgp003	PrGV_gp003	SlnVgp003	UO69_gp003	ZX48_gp003
	65	Ac-pkip	host infection	A9K93_gp115	ACNVgp024	APNV_p109	AgipMNPV_gp038	BB03_gp103	Bmnpvgp016	CBNV_gp108	CCNVgp146	CFDNVgORF39	EONV_gp104	EpnVgp037	EupsNPV_gp119	G216_gp054	Hesp113	LdnVgp111	LxMNPV_gp106	MVMV_gp015	N641_gp127	OLNV_gp113	OpmnVgp044	SB15_gp033	SFMNPV_gp031	SenVgp034	TNSV_gp139	TP31_gp137	TW88_gp102	chmu108	pesp028
	66	Ac-sod	host infection	A9K93_gp107	ACNVgp031	AOGVgp051	APNV_p119	AT573_gp102	AYR72_gp028	AdorNPV_gp101	AgipMNPV_gp057	AsGVgp054	B1782_gp058	BB03_gp092	BVA96_gp051	Bmnpvgp025	C188_gp076	CBNV_gp102	CCNVgp115	CFDNVgORF29	CJ95_gp057	CalGV051	ClgVgp057	EONV_gp109	EupsNPV_gp104	HaGV_gp063	HaSNPVgOrf106	Hesp096	LSNPV_gpp129	LdnVgp146	LxMNPV_gp110	MVMV_gp022	McnAVgp066	N641_gp134	NL39_gp052	OLNV_gp105	OpmnVgp029	PXGVgp048	PogVgp054	PrGV_gp050	PsunGV_gp064	SB15_gp051	SFMNPV_gp048	SenVgp050	TNSV_gp109	TP31_gp110	TW88_gp112	UO69_gp050	XecnGVgp068
	67	Ac-TLP	host infection	A9K93_gp060	ACNVgp083	APNV_p071	AT573_gp070	AdorNPV_gp062	AgipMNPV_gp095	AsGVgp093	B1782_gp109	BB03_gp065	Bmnpvgp072	C188_gp052	CBNV_gp075	CCNVgp080	CFDNVgORF77	CJ95_gp092	EONV_gp065	EpnVgp075	EupsNPV_gp073	G216_gp102	HaGV_gp122	HaSNPVgOrf75	Hesp074	LSNPV_gpp093	LdnVgp091	LxMNPV_gp086	MVMV_gp065	McnAVgp102	N641_gp104	OLNV_gp074	OpmnVgp085	PXGVgp086	PsunGV_gp123	SB15_gp085	SFMNPV_gp080	SenVgp080	SlnVgp078	TNSV_gp075	TP31_gp078	TW88_gp065	UO69_gp101	XecnGVgp119	ZX48_gp065	chmu74	pesp068
	68	Ac-v-cath	envelope	A9K93_gp113	ACNVgp128	APNV_p032	AT573_gp055	AdorNPV_gp049	AgipMNPV_gp023	AsGVgp031	BB03_gp024	Bmnpvgp111	C188_gp038	CBNV_gp060	CCNVgp064	CFDNVgORF122	CJ95_gp027	CaLGV011	ClgVgp011	EONV_gp051	EpnVgp112	EupsNPV_gp059	G216_gp126	HaSNPVgOrf56	Hesp059	LSNPV_gpp074	LdnVgp079	LxMNPV_gp074	MVMV_gp096	McnAVgp033	N641_gp044	OLNV_gp022	OpmnVgp125	PrGV_gp011	PsunGV_gp065	SB15_gp021	SFMNPV_gp020	SenVgp018	SlnVgp054	TNSV_gp060	TP31_gp063	XecnGVgp058	ZX48_gp081	chmu031	pesp015
	69	Ac-v-ubi	replication	A9K93_gp103	ACNVgp035	AOGVgp045	APNV_p122	AT147_gp048	AT573_gp026	AYR72_gp033	AdorNPV_gp016	AgipMNPV_gp142	AsGVgp047	B1782_gp048	BB03_gp032	BVA96_gp046	Bmnpvgp028	C188_gp098	CBNV_gp022	CCNVgp026	CFDNVgORF25	CJ95_gp141	CalGV045	ClgVgp052	EONV_gp021	EpnVgp024	EupsNPV_gp048	G216_gp060	HaGV_gp047	HaSNPVgOrf28	Hesp025	LdnVgp043	LxMNPV_gp039	MVMV_gp024	McnAVgp152	N641_gp136	NL39_gp047	OLNV_gp058	OpmnVgp025	PXGVgp043	PogVgp049	PrGV_gp045	PsunGV_gp050	SB15_gp132	SFMNPV_gp124	SenVgp125	SlGVgp045	SlnVgp032	TNSV_gp025
	70	Ac-vp80	replication	A9K93_gp042	ACNVgp105	APNV_p054	AT573_gp087	AdorNPV_gp077	AgipMNPV_gp075	BB03_gp080	Bmnpvgp092	C188_gp069	CBNV_gp090	CCNVgp097	CFDNVgORF96	CJ95_gp072	EONV_gp083	EpnVgp092	EupsNPV_gp091	G216_gp120	HaSNPVgOrf92	Hesp092	LSNPV_gpp109	LdnVgp106	LxMNPV_gp101	MVMV_gp081	McnAVgp082	N641_gp069	OLNV_gp091	OpmnVgp105	SB15_gp065	SFMNPV_gp061	SenVgp063	SlnVgp094	TNSV_gp092	TP31_gp095	TW88_gp047	ZX48_gp049	chmu052	pesp088
	71	helicase	replication	A9K93_gp050	ACNVgp096	AGNV_070	APL29_gp084	ASNV_gp080	AT573_gp079	AdorNPV_gp069	AgipMNPV_gp086	AhnVgp072	BB03_gp072	Bmnpvgp082	CBNV_gp083	CCNVgp087	CnbVgp090	EONV_gp074	EupsNPV_gp082	GrBNV_gp88	HaSNPVgOrf84	Hesp084	HynVgp059	Hz2V038	KN57_gp094	LSNPV_gpp101	LdnVgp098	NANV_gp61	NLNVgp61	NeseNPV_gp61	OpmnVgp096	OrNV_gp034	SenVgp072	SlnV2_gp075	SlnVgp086	TONV_118	TP31_gp085	TW88_gp055	ZX48_gp057	chmu62	pesp078	AOGVgp076
	72	VLF-1	replication	A9K93_gp065	ACNVgp078	AGNV_086	APL29_gp072	ASNV_gp093	AT573_gp066	AdorNPV_gp058	AgipMNPV_gp099	AhnVgp061	BB03_gp061	Bmnpvgp067	CBNV_gp071	CCNVgp076	CnbVgp018	EONV_gp061	EupsNPV_gp069	GrBNV_gp80	HaSNPVgOrf71	Hesp070	HynVgp074	Hz2V011	KN57_gp056	LSNPV_gpp089	LdnVgp087	NANV_gp45	NLNVgp45	NeseNPV_gp45	OpmnVgp080	OrNV_gp030	SenVgp084	SlnV2_gp087	SlnVgp074	TONV_065	TP31_gp074	TW88_gp070	ZX48_gp069	chmu79	pesp065	AOGVgp091
	80	P47	transcription	A9K93_gp097	ACNVgp040	AGNV_119	APL29_gp021	ASNV_gp126	AT573_gp031	AdorNPV_gp010	AgipMNPV_gp134	AhnVgp010	BB03_gp025	Bmnpvgp033	CBNV_gp036	CCNVgp033	CnbVgp073	EONV_gp029	EupsNPV_gp025	GrBNV_gp69	HaSNPVgOrf35	Hesp031	HynVgp110	Hz2V063	KN57_gp014	LSNPV_gpp041	LdnVgp048	NANV_gp49	NLNVgp49	NeseNPV_gp49	OpmnVgp045	OrNV_gp020	SenVgp117	SlnV2_gp120	SlnVgp036	TONV_115	TP31_gp034	TW88_gp101	ZX48_gp104	chmu107	pesp116	AOGVgp058
	81	LEF-4	transcription	GrBNV_gp96	Hz2V043	KN57_gp091	OrNV_gp042	TONV_025	AOGVgp080	ACNVgp091 Bmnpvgp077	A9K93_gp055	AT573_gp074	ZX48_gp062	TP31_gp081	NeseNPV_gp62	NANV_gp62	NLNVgp62
	82	LEF-8	transcription	A9K93_gp090	ACNVgp050	AGNV_111	APL29_gp057	ASNV_gp121	AT573_gp033	AdorNPV_gp046	AgipMNPV_gp130	AhnVgp049	BB03_gp050	Bmnpvgp041	CBNV_gp032	CCNVgp037	CnbVgp026	EONV_gp032	EupsNPV_gp021	GrBNV_gp49	HaSNPVgOrf38	Hesp037	HynVgp102	Hz2V051	KN57_gp023	LSNPV_gpp043	LdnVgp051	NANV_gp83	NLNVgp82	NeseNPV_gp81	OpmnVgp054	OrNV_gp064	SenVgp114	SlnV2_gp117	SlnVgp038	TONV_088	TP31_gp037	TW88_gp095	ZX48_gp099	chmu100	pesp039	AOGVgp110
	83	LEF-9	transcription	A9K93_gp079	ACNVgp063	AGNV_100	APL29_gp040	ASNV_gp105	AT573_gp049	AdorNPV_gp033	AgipMNPV_gp113	AhnVgp035	BB03_gp035	Bmnpvgp053	CBNV_gp047	CCNVgp052	CnbVgp059	EONV_gp046	EupsNPV_gp029	GrBNV_gp24	HaSNPVgOrf52	Hesp051	HynVgp089	Hz2V063	KN57_gp058	LSNPV_gpp078	LdnVgp065	NANV_gp39	NLNVgp40	NeseNPV_gp40	OpmnVgp065	OrNV_gp096	SenVgp099	SlnV2_gp100	SlnVgp059	TONV_131	TP31_gp053	TW88_gp084	ZX48_gp085	chmu91	pesp053	AOGVgp100
	84	LEF-5	transcription	GrBNV_gp85	Hz2V040	KN57_gp052	OrNV_gp052	TONV_050	AOGVgp073	ACNVgp100 Bmnpvgp087	A9K93_gp047	AT573_gp082	ZX48_gp054	TP31_gp090	NANV_gp58	NLNVgp58	NeseNPV_gp58
	85	DNApol	replication	A9K93_gp075	ACNVgp066	AGNV_097	APL29_gp069	ASNV_gp100	AT573_gp063	AdorNPV_gp055	AgipMNPV_gp106	AhnVgp058	BB03_gp022	Bmnpvgp056	CBNV_gp067	CCNVgp058	CnbVgp092	EONV_gp058	EupsNPV_gp066	GrBNV_gp12	HaSNPVgOrf67	Hesp066	HynVgp085	Hz2V018	KN57_gp005	LSNPV_gpp084	LdnVgp084	NANV_gp12	NLNVgp20	NeseNPV_gp28	OpmnVgp070	OrNV_gp001	SenVgp095	SlnV2_gp096	SlnVgp069	TONV_012	TP31_gp057	TW88_gp081	ZX48_gp072	chmu089	pesp058	AOGVgp094
	86	PIF-0	host infection	A9K93_gp010	Bmnpvgp132	chmu008	LdnVgp014	CBNV_gp006	TP31_gp009	CCNVgp007	ZX48_gp136	AT573_gp006	EupsNPV_gp007	EONV_gp005	Hesp006	AdorNPV_gp008	BB03_gp006	pesp006	AgipMNPV_gp009	SlnVgp017	LSNPV_gpp017	SenVgp008	HaSNPVgOrf15	NeseNPV_gp38	NLNVgp25	NANV_gp16	CnbVgp102
	87	P74	replication		A9K93_gp019	ACNVgp139	AGNV_023	APL29_gp008	ASNV_gp144	AT573_gp015	AdorNPV_gp026	AgipMNPV_gp151	AhnVgp027	BB03_gp023	Bmnpvgp123	CBNV_gp014	CCNVgp017	CnbVgp074	EONV_gp014	EupsNPV_gp017	GrBNV_gp45	HaSNPVgOrf20	Hesp036	HynVgp019	Hz2V106	KN57_gp072	LSNPV_gpp024	LdnVgp027	NANV_gp50	NLNVgp50	NeseNPV_gp50	OpmnVgp134	OrNV_gp126	SenVgp134	SlnV2_gp135	SlnVgp021	TONV_045	TP31_gp018	TW88_gp019	ZX48_gp123	chmu020	pesp129	AOGVgp053
	88	PIF-1	host infection	A9K93_gp030	ACNVgp120	AGNV_043	APL29_gp133	ASNV_gp037	AT573_gp129	AdorNPV_gp113	AgipMNPV_gp043	AhnVgp117	BB03_gp111	Bmnpvgp103	CBNV_gp120	CCNVgp131	CnbVgp029	EONV_gp098	EupsNPV_gp115	GrBNV_gp52	HaSNPVgOrf111	Hesp120	HynVgp035	Hz2V082	KN57_gp039	LSNPV_gpp148	LdnVgp117	NANV_gp79	NLNVgp80	NeseNPV_gp79	OpmnVgp119	OrNV_gp060	SenVgp038	SlnV2_gp037	SlnVgp124	TONV_069	TP31_gp124	TW88_gp033	ZX48_gp021	chmu040	pesp031
	89	PIF-2	host infection	A9K93_gp117	ACNVgp022	AGNV_155	APL29_gp115	ASNV_gp036	AT573_gp113	AdorNPV_gp090	AgipMNPV_gp042	AhnVgp095	BB03_gp101	Bmnpvgp014	CBNV_gp107	CCNVgp148	CnbVgp038	EONV_gp106	EupsNPV_gp121	GrBNV_gp66	HaSNPVgOrf132	Hesp109	HynVgp131	Hz2V026	KN57_gp015	LSNPV_gpp163	LdnVgp120	NANV_gp55	NLNVgp55	NeseNPV_gp55	OpmnVgp020	OrNV_gp017	SenVgp037	SlnV2_gp036	SlnVgp135	TONV_007	TP31_gp139	TW88_gp129	ZX48_gp030	chmu130	pesp030
	90	PIF-3	host infection	A9K93_gp033	ACNVgp116	AGNV_046	APL29_gp107	ASNV_gp056	AT573_gp100	AdorNPV_gp103	AgipMNPV_gp059	AhnVgp108	BB03_gp090	Bmnpvgp100	CBNV_gp100	CCNVgp110	CnbVgp046	EONV_gp111	EupsNPV_gp102	GrBNV_gp03	HaSNPVgOrf98	Hesp098	HynVgp039	Hz2V053	KN57_gp093	LSNPV_gpp131	LdnVgp144	NANV_gp69	NLNVgp69	NeseNPV_gp69	OpmnVgp115	OrNV_gp107	SenVgp052	SlnV2_gp053	SlnVgp107	TONV_013	TP31_gp107	TW88_gp036	ZX48_gp039	chmu043	pesp102
	91	AC68	host infection	Hz2V064	KN57_gp088	TONV_056	A9K93_gp073	ACNVgp068	AGNV_095	APL29_gp067	ASNV_gp098	AT573_gp061	AdorNPV_gp053	AgipMNPV_gp104	AhnVgp056	BB03_gp056	Bmnpvgp058	CBNV_gp065	CCNVgp060	CJ95_gp103	EONV_gp056	EupsNPV_gp064	HaSNPVgOrf65	Hesp064	HynVgp083	LSNPV_gpp082	LdnVgp082	OpmnVgp072	SenVgp093	SlnV2_gp094	SlnVgp067	TP31_gp059	TW88_gp079	ZX48_gp074	chmu087	pesp060
	92	VP91	envelope	A9K93_gp059	ACNVgp084	AGNV_080	APL29_gp077	ASNV_gp088	AT573_gp071	AdorNPV_gp063	AgipMNPV_gp094	AhnVgp066	Bmnpvgp073	CCNVgp081	CnbVgp035	EONV_gp066	GrBNV_gp02	HaSNPVgOrf76	Hesp075	HynVgp068	Hz2V089	KN57_gp009	LSNPV_gpp094	LdnVgp092	NANV_gp87	NLNVgp86	NeseNPV_gp84	OpmnVgp086	OrNV_gp106	SlnV2_gp082	TONV_016	TP31_gp079	TW88_gp064	ZX48_gp064	chmu73	pesp069	AOGVgp085
	93	VP39	envelope	AOGVgp081	A9K93_gp056	chmu69	ACNVgp090	Bmnpvgp076	AgipMNPV_gp092	SenVgp077	pesp071	CBNV_gp078	CCNVgp082	LdnVgp093	Hesp077	TP31_gp080	HaSNPVgOrf78	EupsNPV_gp076	BB03_gp067	AdorNPV_gp064	AT573_gp073	EONV_gp068	ZX48_gp063	SlnVgp081	LSNPV_gpp096	NeseNPV_gp89	NANV_gp92	NLNVgp92	OrNV_gp015
	94	38K	envelope	A9K93_gp048	ACNVgp099	AGNV_068	APL29_gp086	ASNV_gp074	AT573_gp081	AdorNPV_gp071	AgipMNPV_gp081	AhnVgp074	BB03_gp074	Bmnpvgp086	CBNV_gp085	CCNVgp091	CnbVgp088	EONV_gp077	EupsNPV_gp085	GrBNV_gp01	HaSNPVgOrf86	Hesp086	HynVgp055	Hz2V108	KN57_gp059	LSNPV_gpp103	LdnVgp100	NANV_gp59	NLNVgp59	NeseNPV_gp59	OpmnVgp099	OrNV_gp087	SenVgp069	SlnV2_gp071	SlnVgp002	TONV_063	TP31_gp089	TW88_gp053	ZX48_gp055	chmu058	pesp083	AOGVgp061
	95	19K	envelope	GrBNV_gp87	Hz2V039	KN57_gp096	OrNV_gp033	TONV_119	AdorNPV_gp070	AhnVgp073	CnbVgp089	HynVgp058	SlnVgp087	chmu61
	96	ODV-E56	envelope	GrBNV_gp05	Hz2V062	KN57_gp010	OrNV_gp115	TONV_074	AOGVgp012	ACNVgp150
	97	AC81	replication	GrBNV_gp14	Hz2V096	KN57_gp086	OrNV_gp004	TONV_123	ACNVgp081 Bmnpvgp070	A9K93_gp062	ZX48_gp067	TP31_gp076	AT573_gp068	NANV_gp47	NLNVgp47	NeseNPV_gp47	chmu76	AdorNPV_gp060	CBNV_gp073	SlnVgp076	LdnVgp089	LSNPV_gpp091	HaSNPVgOrf73	AgipMNPV_gp097	pesp066	CCNVgp078	SenVgp082	EupsNPV_gp071	BB03_gp063	EONV_gp063	Hesp072
	98	AC92	replication	GrBNV_gp07	Hz2V104	KN57_gp008	OrNV_gp113	TONV_099	ACNVgp092 Bmnpvgp078	A9K93_gp054	chmu67
	99	odv-e56	envelope	GrBNV_gp05	Hz2V062	KN57_gp010	OrNV_gp115	TONV_074	TONV_096	TONV_102
	100	helicase 2	replication	GrBNV_gp34	Hz2V085	KN57_gp038	KN57_gp076	OrNV_gp117	TONV_022	TONV_044
	101	p-loop NTPase	DNA binding	GrBNV_gp44	Hz2V032	KN57_gp046	OrNV_gp125	TONV_014
	102	iap-3	apoptosis	GrBNV_gp98	Hz2V012	KN57_gp106	OrNV_gp134	TONV_086
	103	p-loop NTPase	DNA binding	GrBNV_gp17	Hz2V034	KN57_gp065	OrNV_gp137	TONV_066
	104	HP	HP	GrBNV_gp51	Hz2V079	KN57_gp062	OrNV_gp061	TONV_019
	105	ODV-E28	envelope	GrBNV_gp87	Hz2V039	KN57_gp096	OrNV_gp033	TONV_119
	106	lef4	RNA polymerase	GrBNV_gp96	Hz2V043	KN57_gp091	OrNV_gp042	TONV_025
	107	lef5	RNA polymerase	GrBNV_gp85	Hz2V040	KN57_gp052	OrNV_gp052	TONV_050
	108	integrase	replication	GrBNV_gp57	Hz2V008	KN57_gp055	OrNV_gp075	TONV_043
	109	p51	replication	GrBNV_gp46	Hz2V076	KN57_gp024	OrNV_gp108	TONV_105
	110	HP	HP	GrBNV_gp07	Hz2V104	KN57_gp008	OrNV_gp113	TONV_099
	111	HP	HP	AdorNPV_gp109	AhnVgp114
	112	el25	host infection	HaSNPVgOrf30	LSNPV_gpp034
	113	el25	host infection	HaSNPVgOrf30	LSNPV_gpp034
	114	pkip-1	transcription	HaSNPVgOrf130	LSNPV_gpp132
	115	polyhedrin	envelope	A9K93_gp001	chmu001	Bmnpvgp001	BB03_gp001	ACNVgp008	CCNVgp001	TP31_gp001	EONV_gp001	pesp001	Hesp001	ZX48_gp001	EupsNPV_gp001	AT573_gp001	CBNV_gp001	LSNPV_gpp001	HaSNPVgOrf1	SlnVgp001	AdorNPV_gp001	AgipMNPV_gp001	SenVgp003	LdnVgp001	NANV_gp01	NLNVgp01	NeseNPV_gp01
	116	ep23	envelope	A9K93_gp012	Bmnpvgp130	chmu010	LSNPV_gpp015	TP31_gp016	CCNVgp015	pesp131	LdnVgp016	EONV_gp007	SenVgp136	AgipMNPV_gp154	AT573_gp022	EupsNPV_gp009	SlnVgp015	Hesp014	BB03_gp016	CBNV_gp008	AdorNPV_gp019	ZX48_gp132	HaSNPVgOrf13
	117	odv-ec27	envelope	A9K93_gp014	Bmnpvgp128	chmu012	HaSNPVgOrf11	CCNVgp013	TP31_gp014	SenVgp138	AgipMNPV_gp156	pesp133	Hesp012	EupsNPV_gp011	LdnVgp018	AT573_gp020	CBNV_gp009	BB03_gp018	SlnVgp013	ZX48_gp130	EONV_gp009	AdorNPV_gp021	LSNPV_gpp013	NeseNPV_gp66	NANV_gp66
	118	odv-e18	envelope	A9K93_gp015	Bmnpvgp127	chmu013	LSNPV_gpp012	Hesp011	ZX48_gp129	HaSNPVgOrf10	AgipMNPV_gp158	EupsNPV_gp012	AT573_gp019	CCNVgp012	SenVgp139	EONV_gp010	TP31_gp013	pesp134	BB03_gp019	LdnVgp019	SlnVgp012
	119	49k	transcription	A9K93_gp016	Bmnpvgp126	chmu014	CCNVgp011	TP31_gp012	pesp135	AgipMNPV_gp160	CBNV_gp010	Hesp010HaSNPVgOrf9	AdorNPV_gp023	EONV_gp011	LdnVgp020	SenVgp140	SlnVgp011	BB03_gp020	ZX48_gp128	AT573_gp018	EupsNPV_gp013	LSNPV_gpp011	NANV_gp63	NLNVgp63	NeseNPV_gp63
	120	p10	capsid	A9K93_gp020	chmu021	ACNVgp138	Bmnpvgp122	AT573_gp009	SenVgp133	BB03_gp007
	122	alk-exo	transcription	A9K93_gp021	ACNVgp134	Bmnpvgp117	chmu024	BB03_gp116	LdnVgp158	pesp036	EupsNPV_gp111	AgipMNPV_gp047	HaSNPVgOrf114	LSNPV_gpp134	Hesp124	TP31_gp121	CBNV_gp117	SenVgp043	AT573_gp125	CCNVgp127	EONV_gp093	AdorNPV_gp002	SlnVgp109	ZX48_gp017	NeseNPV_gp31	NLNVgp36	CnbVgp053	NANV_gp36
	123	apsup	apoptosis	A9K93_gp036	Hesp104	EupsNPV_gp096	LdnVgp110	ACNVgp114	EONV_gp090	AT573_gp093	CBNV_gp095	ACNVgp113	ZX48_gp046
	128	arif1	host infection	A9K93_gp118	ACNVgp021	Bmnpvgp013	chmu131	pesp029	CCNVgp147	SenVgp036	LSNPV_gpp162	HaSNPVgOrf131	SlnVgp134	LdnVgp119	AgipMNPV_gp041	ZX48_gp029
	129	BJDP	envelope	AdorNPV_gp045	Hesp038	CBNV_gp031	TP31_gp038	EupsNPV_gp043	CCNVgp038	LSNPV_gpp044	EONV_gp033	ZX48_gp100	pesp040	BB03_gp049	HaSNPVgOrf39	SlnVgp039	AgipMNPV_gp129	AT573_gp035	SenVgp113	chmu099
	130	Bv-odv-e26	envelope	A9K93_gp122	ACNVgp016	Bmnpvgp009	chmu135
	131	ctl	host infection	ACNVgp003	chmu018	BB03_gp096	LdnVgp150	chmu118	CCNVgp074	TP31_gp072	CBNV_gp053	EONV_gp047	Hesp053	AdorNPV_gp083
	132	dbp	HP	A9K93_gp112	ACNVgp025	Bmnpvgp017	chmu109	HaSNPVgOrf25	AdorNPV_gp027	SenVgp129	AgipMNPV_gp146	CBNV_gp027	pesp126	LdnVgp047	AT573_gp030	ZX48_gp106	CCNVgp022	TP31_gp023	EupsNPV_gp044	Hesp030	EONV_gp027	LSNPV_gpp031	BB03_gp026	EupsNPV_gp054	CBNV_gp016	ZX48_gp122	SlnVgp030	Hesp019	AT573_gp013	BB03_gp011	EONV_gp015	LdnVgp037
	134	endonuclease	DNA binding	A9K93_gp063	Bmnpvgp069	ACNVgp080	chmu77	pesp094	AgipMNPV_gp029	AdorNPV_gp094	AT573_gp092	EONV_gp088	BB03_gp084	LSNPV_gpp121
	136	FGF	host infection	AdorNPV_gp107	HaSNPVgOrf113	TP31_gp123	pesp033	EONV_gp095	AgipMNPV_gp045	CCNVgp130	CBNV_gp118	AT573_gp127	LdnVgp157	SenVgp040	SlnVgp122	LSNPV_gpp146	ZX48_gp020	BB03_gp114	Bmnpvgp026	Hesp122	chmu121
	137	gp16	transcription	A9K93_gp024	Bmnpvgp114	ACNVgp131	chmu027	TP31_gp126	ZX48_gp022	CCNVgp133	EONV_gp099	EupsNPV_gp138	BB03_gp108	Hesp117	SenVgp011	AgipMNPV_gp014	CBNV_gp113	AdorNPV_gp098
	138	gp41	replication	A9K93_gp062	ACNVgp081	Bmnpvgp070	chmu76	AdorNPV_gp060	CBNV_gp073	SlnVgp076	LdnVgp089	LSNPV_gpp091	HaSNPVgOrf73	ZX48_gp067	AgipMNPV_gp097	pesp066	CCNVgp078	SenVgp082	TP31_gp076	EupsNPV_gp071	BB03_gp063	AT573_gp068	EONV_gp063	Hesp072	NANV_gp47	NLNVgp47	NeseNPV_gp47
	139	gp64	envelope	A9K93_gp026	ACNVgp129	Bmnpvgp112	chmu030
	143	gta	transcription	ACNVgp042	Bmnpvgp035	chmu105
	144	he65	transcription	ACNVgp106	Bmnpvgp093	AgipMNPV_gp025	LSNPV_gpp068	TP31_gp071	CCNVgp073	HaSNPVgOrf61
	145	iap2	apoptosis	A9K93_gp071	Bmnpvgp061	ACNVgp072	chmu084	pesp063	CCNVgp062	TP31_gp061	HaSNPVgOrf62	AgipMNPV_gp101	SenVgp090	Hesp062	EONV_gp054	EupsNPV_gp062	BB03_gp054	AdorNPV_gp050	AT573_gp059	LSNPV_gpp080	CBNV_gp063	ZX48_gp076	LdnVgp080	chmu115	SenVgp112	ZX48_gp041	SlnVgp064	EupsNPV_gp099	ZX48_gp043	HaSNPVgOrf103	BB03_gp093	CCNVgp039	pesp041	TP31_gp039	AgipMNPV_gp128	TONV_103LdnVgp140	ACNVgp027	A9K93_gp110	AT573_gp096	Bmnpvgp019	Hesp101	chmu110
	146	lef1	transcription	A9K93_gp124	Bmnpvgp006	ACNVgp014	chmu137	CBNV_gp123	EupsNPV_gp128	AdorNPV_gp120	EONV_gp124	AgipMNPV_gp022	SenVgp016	pesp013	Hesp135	LdnVgp124	TP31_gp131	BB03_gp126	CCNVgp138	HaSNPVgOrf124	SlnVgp129	LSNPV_gpp150	ZX48_gp007	AT573_gp121	NeseNPV_gp68	NLNVgp68	CnbVgp045	NANV_gp68
	150	lef10	RNA polymerase	ACNVgp054	Bmnpvgp045	AdorNPV_gp040	TP31_gp045	CCNVgp044	pesp046	SenVgp108	AgipMNPV_gp123	Hesp043	EONV_gp038	chmu097	HaSNPVgOrf46.1	EupsNPV_gp037	LdnVgp056	SlnVgp048	ZX48_gp094	LSNPV_gpp063
	151	lef11	replication	A9K93_gp101	ACNVgp037	Bmnpvgp030	chmu127	AdorNPV_gp012	TP31_gp030	SenVgp121	pesp120ZX48_gp108	CCNVgp029	LdnVgp045	AgipMNPV_gp138	HaSNPVgOrf32	EupsNPV_gp046	AT573_gp028	Hesp028LSNPV_gpp037	BB03_gp028	SlnVgp034	EONV_gp025
	152	lef12	transcription	A9K93_gp096	ACNVgp041	Bmnpvgp034	chmu106	AT573_gp032	AdorNPV_gp048	CBNV_gp034	Hesp033EupsNPV_gp028	HaSNPVgOrf36	ZX48_gp098	LSNPV_gpp042	SlnVgp037
	153	lef7	replication	ACNVgp126	Bmnpvgp109	chmu033
	154	odv-e66	envelope	ACNVgp046	Bmnpvgp039	chmu103	EONV_gp031	AdorNPV_gp047	Hesp016	HaSNPVgOrf96	LSNPV_gpp113	CCNVgp101	AgipMNPV_gp071	ZX48_gp012	EONV_gp048	EupsNPV_gp135	LdnVgp132	TP31_gp098	SlnVgp098	pesp090	AgipMNPV_gp133	SenVgp059	SenVgp116	KN57_gp034
	155	p12	DNA binding	A9K93_gp044	Bmnpvgp090	ACNVgp103	chmu054	TP31_gp093	CCNVgp095	BB03_gp078	ZX48_gp051	AgipMNPV_gp077	AdorNPV_gp075	LdnVgp104	AT573_gp085	Hesp090	CBNV_gp088	EupsNPV_gp089	SenVgp065	EONV_gp081	SlnVgp092
	156	p13	host infection	AdorNPV_gp084	CBNV_gp094	SenVgp058	HaSNPVgOrf97	AgipMNPV_gp070	pesp091	EONV_gp087	SlnVgp099	TP31_gp099	CCNVgp102	LSNPV_gpp114
	157	p15	host infection	A9K93_gp058	ACNVgp088	Bmnpvgp074	chmu71
	158	p24	capsid	A9K93_gp025	ACNVgp130	Bmnpvgp113	chmu028	EONV_gp101	BB03_gp106	CCNVgp134	EupsNPV_gp125	Hesp119	AT573_gp108	pesp010	ZX48_gp024	SenVgp012	CBNV_gp111	TP31_gp127	HaSNPVgOrf118	AdorNPV_gp097	LSNPV_gpp139	AgipMNPV_gp015	SlnVgp116
	159	p35	apoptosis	ACNVgp136	Bmnpvgp120	SlnVgp055	LSNPV_gpp075
	160	p43	transcription	ACNVgp039	Bmnpvgp032	CBNV_gp096	AT573_gp095	BB03_gp086	AdorNPV_gp086
	162	p45	apoptosis	A9K93_gp043	ACNVgp104	Bmnpvgp091	chmu053	AgipMNPV_gp076	LSNPV_gpp108	pesp087	HaSNPVgOrf91	SenVgp064	CCNVgp096	SlnVgp093	TP31_gp094	ZX48_gp050	Hesp091	BB03_gp079	EONV_gp082	LdnVgp105	CBNV_gp089	EupsNPV_gp090	AdorNPV_gp076	AT573_gp086	NeseNPV_gp33	NANV_gp34	NLNVgp34
	167	p94	host infection	ACNVgp135	AgipMNPV_gp115	SenVgp101	Bmnpvgp118
	169	pcna	envelope	ACNVgp049	chmu101	CCNVgp066	TP31_gp066
	170	ptp	DNA binding	A9K93_gp127	Bmnpvgp138	ACNVgp001	chmu141
	171	sod	HP	A9K93_gp107	ACNVgp031	Bmnpvgp025	HaSNPVgOrf106	chmu119	TP31_gp110	CCNVgp115	LSNPV_gpp129	LdnVgp146	AdorNPV_gp101	AgipMNPV_gp057	CBNV_gp102	pesp104	SenVgp050	BB03_gp092	EupsNPV_gp104	ZX48_gp036	Hesp096	AT573_gp102	EONV_gp109
	172	V-CATH	host infection	A9K93_gp113	ACNVgp128	Bmnpvgp111	chmu031	BB03_gp024	EupsNPV_gp059	AT573_gp055	LdnVgp079	EONV_gp051	Hesp059	ZX48_gp081	CBNV_gp060	pesp015	TP31_gp063	SenVgp018	AgipMNPV_gp023	AdorNPV_gp049	CCNVgp064	LSNPV_gpp074	SlnVgp054	HaSNPVgOrf56
	173	vp1054	capsid	A9K93_gp086	ACNVgp055	Bmnpvgp046	chmu096	AT573_gp041	pesp047	BB03_gp042	EONV_gp039	AgipMNPV_gp122	HaSNPVgOrf44.1	SenVgp107	ZX48_gp093	AdorNPV_gp039	LdnVgp057	CCNVgp045	CBNV_gp039	Hesp044	LSNPV_gpp064	EupsNPV_gp036	TP31_gp046	SlnVgp049	NANV_gp88	NLNVgp87	NeseNPV_gp85
	174	vp39	host infection	A9K93_gp056	chmu69	ACNVgp090	Bmnpvgp076	AgipMNPV_gp092	SenVgp077	pesp071	CBNV_gp078	CCNVgp082	LdnVgp093	Hesp077	TP31_gp080	HaSNPVgOrf78	EupsNPV_gp076	BB03_gp067	AdorNPV_gp064	AT573_gp073	EONV_gp068	ZX48_gp063	SlnVgp081	LSNPV_gpp096	NeseNPV_gp89	NANV_gp92	NLNVgp92
	175	HP	HP	A9K93_gp037	Bmnpvgp098	ACNVgp112	AT573_gp114	chmu046	CBNV_gp058	BB03_gp112	LSNPV_gpp048	CCNVgp071	EupsNPV_gp060	HaSNPVgOrf116	LdnVgp077
	176	HP	HP	A9K93_gp041	Bmnpvgp094	chmu050	EONV_gp116	EupsNPV_gp100	Hesp100	CBNV_gp097	LdnVgp141	TP31_gp104	CCNVgp107	ZX48_gp042	BB03_gp087	AT573_gp097	AgipMNPV_gp062	AdorNPV_gp105	SenVgp055	HaSNPVgOrf101	SlnVgp101	pesp099	LSNPV_gpp123	ACNVgp107	ACNVgp108	NANV_gp35	NeseNPV_gp32	NLNVgp35
	177	HP	HP	A9K93_gp064	ACNVgp079	Bmnpvgp068	chmu78	HaSNPVgOrf72	AT573_gp067	BB03_gp062	EONV_gp062	SenVgp083	AdorNPV_gp059	AgipMNPV_gp098	CCNVgp077	CBNV_gp072	pesp65a	ZX48_gp068	LdnVgp088	TP31_gp075	LSNPV_gpp090	EupsNPV_gp070	SlnVgp075
	179	HP	HP	A9K93_gp066	chmu80	ACNVgp077	Bmnpvgp066	Hesp069	LdnVgp086	EONV_gp060	CBNV_gp069	AT573_gp065	CCNVgp056	LSNPV_gpp088	TP31_gp055	EupsNPV_gp068	SenVgp097	AgipMNPV_gp108	AdorNPV_gp057	ZX48_gp070	BB03_gp060	HaSNPVgOrf70	SlnVgp073
	180	HP	HP	A9K93_gp083	ACNVgp058	Bmnpvgp049	chmu095	TP31_gp049	LdnVgp060	HaSNPVgOrf47	Hesp046CCNVgp048	AgipMNPV_gp119	EONV_gp042	EupsNPV_gp033	ZX48_gp090	LSNPV_gpp069	CBNV_gp043	AT573_gp044	SenVgp104	BB03_gp040	SlnVgp051	pesp049
	181	HP	HP	A9K93_gp088	Bmnpvgp043	ACNVgp052	LdnVgp053	CCNVgp040	EupsNPV_gp041	pesp043	Hesp040TP31_gp041	CBNV_gp029	HaSNPVgOrf42	BB03_gp046	AdorNPV_gp043	AT573_gp037	EONV_gp034	SlnVgp044	AgipMNPV_gp127	ZX48_gp102
	182	HP	HP	A9K93_gp092	ACNVgp047	Bmnpvgp040
	184	HP	HP	A9K93_gp093	Bmnpvgp038	ACNVgp045
	185	HP	HP	A9K93_gp094	Bmnpvgp037	ACNVgp044	chmu104	SenVgp086
	186	HP	HP	A9K93_gp095	Bmnpvgp036	ACNVgp043	AgipMNPV_gp132	EupsNPV_gp027	CBNV_gp033	SenVgp115	HaSNPVgOrf37	CCNVgp035	EONV_gp030
	187	HP	HP	A9K93_gp104	ACNVgp034	Bmnpvgp027	chmu124	SenVgp127	AgipMNPV_gp143	CCNVgp025	LdnVgp042	LSNPV_gpp018	pesp124	HaSNPVgOrf27	Hesp024	BB03_gp033	EupsNPV_gp049	AdorNPV_gp017	SlnVgp018	EONV_gp020	CBNV_gp021	AT573_gp024	TP31_gp026	ZX48_gp113
	188	HP	HP	A9K93_gp105	LdnVgp139	CBNV_gp055	EupsNPV_gp098	Hesp102	AgipMNPV_gp063	SenVgp056	CCNVgp106	BB03_gp085	pesp098	SlnVgp100	EONV_gp114
	189	HP	HP	A9K93_gp111	Bmnpvgp018	ACNVgp026	LSNPV_gpp032	pesp125	AgipMNPV_gp145	CBNV_gp015	SlnVgp031	CCNVgp023	LdnVgp036	HaSNPVgOrf26	SenVgp128	TP31_gp024
	190	HP	HP	A9K93_gp121	Bmnpvgp010	ACNVgp017	chmu134	BB03_gp122	EupsNPV_gp132	Hesp31	AdorNPV_gp116	EONV_gp120	AgipMNPV_gp034	AT573_gp117	CBNV_gp127	LdnVgp129	LSNPV_gpp142	SlnVgp119
	191	HP	HP	A9K93_gp126	ACNVgp011	Bmnpvgp004	chmu140	EupsNPV_gp122	LdnVgp035	ZX48_gp018
	192	HP	HP	A9K93_gp128	Bmnpvgp141	ACNVgp004	chmu143	pesp027
	193	HP	HP	ACNVgp030	Bmnpvgp022	chmu112
	194	HP	HP	ACNVgp064	Bmnpvgp054	TP31_gp032	EONV_gp028	LdnVgp118	CCNVgp031	HaSNPVgOrf121
	195	HP	HP	ACNVgp070	Bmnpvgp060	chmu085	AdorNPV_gp051	HaSNPVgOrf63	SenVgp091	CBNV_gp064	pesp062	AgipMNPV_gp102	SlnVgp065	Hz2V093	NeseNPV_gp05	KN57_gp006
	196	HP	HP	AdorNPV_gp088	pesp111	AgipMNPV_gp050	SenVgp045	EupsNPV_gp110	BB03_gp117	EONV_gp092	SlnVgp113	LSNPV_gpp136	AT573_gp124	CCNVgp125	TP31_gp119	Hesp125	CBNV_gp116	Bmnpvgp011	ZX48_gp016	ACNVgp018	chmu133	LdnVgp159
	197	HP	HP	AdorNPV_gp100	Hesp034	pesp106	HaSNPVgOrf109	CBNV_gp103	LSNPV_gpp133
	199	vef	host infection	AgipMNPV_gp082	pesp082	EupsNPV_gp022	LdnVgp066	LdnVgp161
	200	HP	HP	AgipMNPV_gp124	HaSNPVgOrf45.1	TP31_gp044	SlnVgp047	CCNVgp043	EupsNPV_gp038	LSNPV_gpp062	AdorNPV_gp041	ZX48_gp095	EONV_gp037
	201	HP	HP	AgipMNPV_gp125	pesp045	SenVgp109	CCNVgp042	TP31_gp043	CBNV_gp038	HaSNPVgOrf44	Hesp042EupsNPV_gp039	AT573_gp039	LSNPV_gpp061	BB03_gp044	EONV_gp036	LdnVgp055	SlnVgp046	ZX48_gp096
	202	HP	HP	AgipMNPV_gp136	pesp118	SenVgp119	SenVgp118	CCNVgp032
	203	HP	HP	AgipMNPV_gp140	pesp122	SenVgp123	ZX48_gp110	AdorNPV_gp014	EONV_gp023
	204	HP	HP	AgipMNPV_gp152	EupsNPV_gp016	LdnVgp026	HaSNPVgOrf19
	205	HP	HP	AT573_gp002	BB03_gp002	EupsNPV_gp002	ZX48_gp002	Hesp002	EONV_gp002	LdnVgp002	AgipMNPV_gp002	SenVgp004	pesp002	CCNVgp002	TP31_gp002	CBNV_gp002	chmu002
	206	HP	HP	AT573_gp005	BB03_gp005
	207	HP	HP	AT573_gp040	BB03_gp043
	208	p26	capsid	AT573_gp056	BB03_gp052	Hesp060	EONV_gp052	EupsNPV_gp061	pesp064	AgipMNPV_gp100	SenVgp089	ZX48_gp080	CBNV_gp061	TP31_gp062	CCNVgp063	CBNV_gp019	chmu022	CCNVgp019	BB03_gp008	AdorNPV_gp030	HaSNPVgOrf22
	209	helicase 2	replication	AT573_gp057	ZX48_gp078	pesp042	LdnVgp050	SlnVgp040
	210	HP	HP	AT573_gp101	EONV_gp110	BB03_gp091	Hesp097	CBNV_gp101	EupsNPV_gp103	ZX48_gp037	TP31_gp108	CCNVgp111	AgipMNPV_gp058
	211	HP	HP	AT573_gp103	Hesp105	EupsNPV_gp105	pesp107	BB03_gp097	AgipMNPV_gp055	CBNV_gp104	SenVgp049	ZX48_gp035	HaSNPVgOrf110	ACNVgp118	Bmnpvgp102
	212	HP	HP	AT573_gp105	BB03_gp099	CCNVgp124	TP31_gp118	EONV_gp107	ZX48_gp033	LSNPV_gpp152	chmu045
	213	HP	HP	AT573_gp107	BB03_gp107	Hesp118	EONV_gp100	EupsNPV_gp139	ZX48_gp023	CBNV_gp112	LdnVgp136	LSNPV_gpp086	HaSNPVgOrf68
	216	HP	HP	AT573_gp126	BB03_gp115	ZX48_gp019	Hesp123	pesp035	TP31_gp122	CCNVgp128	AgipMNPV_gp046	SenVgp042	EupsNPV_gp112	EONV_gp094
	217	DNA photolyase 2	replication	AT573_gp131	CCNVgp072	CCNVgp068	TP31_gp068	CBNV_gp052	CBNV_gp051
	218	HP	HP	CCNVgp024	TP31_gp025
	219	HP	HP	CCNVgp027	TP31_gp028	CBNV_gp023	EONV_gp022	SenVgp124	AgipMNPV_gp141	ZX48_gp111	BB03_gp031
	220	HP	HP	CCNVgp034	TP31_gp035	LSNPV_gpp055	SlnVgp110
	221	HP	HP	CCNVgp089	TP31_gp087	Hesp054
	222	etm	HP	ACNVgp048	chmu102	A9K93_gp091
	223	HP	HP	AgipMNPV_gp060	EONV_gp112	BB03_gp089	SenVgp053	pesp101	AT573_gp099	CBNV_gp099	HaSNPVgOrf99
	224	HP	HP	EupsNPV_gp116	pesp105	Hesp035
	225	HP	HP	AgipMNPV_gp016	EupsNPV_gp117	Hesp115	BB03_gp105	ZX48_gp025	CBNV_gp110	SenVgp013	LSNPV_gpp138	HaSNPVgOrf117a
	226	HP	HP	GrBNV_gp13	OrNV_gp003
	227	HP	HP	GrBNV_gp18	OrNV_gp129	OrNV_gp136
	228	HP	HP	GrBNV_gp19	OrNV_gp047	TONV_027
	229	DNA ligase	replication	GrBNV_gp38	OrNV_gp121
	230	HP	HP	GrBNV_gp55	OrNV_gp072	TONV_056
	231	HP	HP	GrBNV_gp58	OrNV_gp076	KN57_gp053	Hz2V009	TONV_052
	232	HP	HP	GrBNV_gp59	OrNV_gp079
	233	HP	HP	GrBNV_gp61	OrNV_gp086
	235	HP	HP	GrBNV_gp62	OrNV_gp104
	236	HP	HP	GrBNV_gp67	OrNV_gp018	KN57_gp099
	237	chitinase	host infection	HaSNPVgOrf4	EONV_gp004	CCNVgp004	AT573_gp004	CBNV_gp004	TP31_gp004	BB03_gp004	SenVgp006	Hesp004	ZX48_gp004	SlnVgp004	pesp004
	238	HP	HP	HaSNPVgOrf34	LSNPV_gpp155
	239	thymidylate synthase	replication	Hz2V035	OrNV_gp006
	240	HP	HP	Hz2V037	KN57_gp069	TONV_049
	241	HZV_115-like protein	HP	OrNV_gp058	KN57_gp017
	242	ORF22	HP	LSNPV_gpp022	SlnVgp020
	243	ORF25	HP	LSNPV_gpp025	SlnVgp026
	244	dUTPase	DNA binding	LSNPV_gpp117	TP31_gp114	CCNVgp119	Hesp103
	245	ORF124	HP	LSNPV_gpp124	SlnVgp102	AT573_gp098	Hesp099
	246	ORF125	HP	LSNPV_gpp125	SlnVgp103
	247	ORF156	HP	LSNPV_gpp156	SlnVgp131
	248	HP	HP	NANV_gp05	NLNVgp13	NeseNPV_gp20
	249	HP	HP	NANV_gp10	NLNVgp18	NeseNPV_gp26
	250	HP	HP	NANV_gp13	NLNVgp23	NeseNPV_gp29
	251	HP	HP	NANV_gp14	NLNVgp24	NeseNPV_gp03
	252	HP	HP	NANV_gp17	NLNVgp26	NeseNPV_gp39
	253	HP	HP	NANV_gp25	NLNVgp07
	254	HP	HP	NANV_gp27	NLNVgp04	NeseNPV_gp09
	255	HP	HP	NANV_gp30	NLNVgp29	NeseNPV_gp37
	256	p40	host infection	NANV_gp32	NLNVgp32	NeseNPV_gp35
	257	HP	HP	NANV_gp37	NLNVgp37
	258	HP	HP	NANV_gp44	NLNVgp44	NeseNPV_gp44
	259	HP	HP	NANV_gp53	NLNVgp53	NeseNPV_gp53
	260	HP	HP	NANV_gp54	NLNVgp54	NeseNPV_gp54
	261	lef2	replication	NANV_gp57	NLNVgp57	NeseNPV_gp57	Hesp114	CBNV_gp109	BB03_gp104	EONV_gp103	HaSNPVgOrf117	LdnVgp138	AT573_gp110	LSNPV_gpp137	AdorNPV_gp095	CCNVgp136	EupsNPV_gp118	SlnVgp114	SenVgp014	pesp011	ACNVgp006	Bmnpvgp143	chmu145	ZX48_gp026	TP31_gp129	AgipMNPV_gp017
	262	HP	HP	NANV_gp64	NLNVgp64	NeseNPV_gp64
	263	odv-e18	envelope	NANV_gp65	NLNVgp65	NeseNPV_gp65
	264	HP	HP	NANV_gp72	NLNVgp71	NeseNPV_gp71
	265	HP	HP	NANV_gp73	NLNVgp72	NeseNPV_gp72	NLNVgp74
	266	HP	HP	NANV_gp74	NLNVgp75
	267	HP	HP	NANV_gp78	NLNVgp79	NeseNPV_gp78
	270	HP	HP	NANV_gp82	NLNVgp81	NeseNPV_gp80
	271	HP	HP	NANV_gp86	NLNVgp85	NeseNPV_gp83
	274	HP	HP	NANV_gp93	NLNVgp93	NeseNPV_gp90
	275	HP	HP	ZX48_gp010	Hesp132	CBNV_gp126	EupsNPV_gp131	AT573_gp118	EONV_gp121	CCNVgp142	BB03_gp123
	276	HP	HP	AdorNPV_gp115	BB03_gp121	LdnVgp130	AT573_gp116	EupsNPV_gp133	Hesp130	CBNV_gp128	CCNVgp143	TP31_gp136	EONV_gp119	SenVgp032	HaSNPVgOrf129	pesp026	LSNPV_gpp141	AgipMNPV_gp035	SlnVgp118
	277	HP	HP	AdorNPV_gp119	AT573_gp120	EupsNPV_gp129	LdnVgp125	SenVgp017	EONV_gp123	pesp014	ZX48_gp008	CBNV_gp124	BB03_gp125	HaSNPVgOrf125	LSNPV_gpp151	Hesp134
	278	HP	HP	AgipMNPV_gp007	TP31_gp006	HaSNPVgOrf5b	SlnVgp005
	279	HP	HP	AgipMNPV_gp013	pesp009
	280	HP	HP	AgipMNPV_gp018	pesp056	AgipMNPV_gp109	SenVgp098
	281	HP	HP	AgipMNPV_gp024	SlnVgp105	SenVgp025	HaSNPVgOrf107	SenVgp026	SenVgp024
	282	HP	HP	AgipMNPV_gp026	SenVgp023
	283	HP	HP	AgipMNPV_gp031	SenVgp028	TP31_gp133	CCNVgp140	chmu142
	284	HP	HP	AgipMNPV_gp044	SenVgp039	pesp032	HaSNPVgOrf112	AT573_gp128	EONV_gp097	BB03_gp113	AdorNPV_gp108	EupsNPV_gp114	LSNPV_gpp147	SlnVgp123
	285	HP	HP	AgipMNPV_gp051	pesp110	SenVgp046	TP31_gp117	CCNVgp123
	286	HP	HP	AgipMNPV_gp069	pesp093	LSNPV_gpp067
	287	HP	HP	AgipMNPV_gp072	SenVgp060	TP31_gp097	CCNVgp100	Hesp095	SlnVgp097	EupsNPV_gp094	HaSNPVgOrf95	LSNPV_gpp112	EONV_gp086	AT573_gp090	Bmnpvgp095	ACNVgp109	AdorNPV_gp080	LdnVgp109	BB03_gp083	ZX48_gp047	chmu049	A9K93_gp040
[truncated: 13 more columns]

## Sheet: Data S2
Data S2: codeML summary statistics. Each orthology group alongside their functional category, the number of genomes this group is found in, the best fitting models from codeML alongside the dN and dS values.
Group	no	Gene_ID	functional_group	species	Best_fitting_sites_model	M0dnds	M0dn	M0ds	Best_fitting_branch_model	M7dnds	M7dn	M7ds
Total	2	39K_pp31	envelope	11-65	Model_1	0.283	0.14	0.495	Model_7	0.283	0.14	0.495
Total	3	alk-exo	host infection	11-65	Model_1	0.381	0.156	0.41	Model_7	0.381	0.156	0.41
Total	4	bro	DNA binding	11-65	Model_1	0.258	0.14	0.544	Model_7	0.258	0.14	0.544
Total	5	cg30	DNA binding	11-65	Model_1	0.4	0.182	0.455	Model_7	0.4	0.182	0.455
Total	6	chitinase	host infection	11-65	Model_1	0.474	0.146	0.308	Model_7	0.474	0.146	0.308
Total	7	egt	host infection	11-65	Model_1	0.369	0.152	0.412	Model_7	0.369	0.152	0.412
Total	8	fgf	host infection	11-65	Model_1	0.297	0.153	0.514	Model_7	0.297	0.153	0.514
Total	9	FP	replication	11-65	Model_1	0.193	0.146	0.761	Model_7	0.193	0.146	0.761
Total	10	gp16	envelope	11-65	Model_1	0.159	0.128	0.81	Model_7	0.159	0.128	0.81
Total	11	gp37	replication	11-65	Model_1	0.308	0.112	0.365	Model_7	0.308	0.112	0.365
Total	12	gp41	envelope	11-65	Model_1	0.187	0.117	0.628	Model_7	0.187	0.117	0.628
Total	13	IAP1	host infection	11-65	Model_2	0.839	0.357	0.426	Model_7	0.37	0.157	0.426
Total	14	IAP2	host infection	11-65	Model_2	1.172	0.452	0.385	Model_7	0.394	0.152	0.385
Total	15	IE-01	envelope	11-65	Model_1	0.53	0.352	0.664	Model_8	0.53	0.352	0.664
Total	16	lef1	transcription	11-65	Model_1	0.395	0.15	0.379	Model_7	0.395	0.15	0.379
Total	17	lef10	transcription	11-65	Model_1	0.785	0.096	0.122	Model_8	0.785	0.096	0.122
Total	18	lef11	transcription	11-65	Model_1	0.472	0.122	0.258	Model_7	0.472	0.122	0.258
Total	19	lef2	transcription	11-65	Model_1	0.377	0.148	0.392	Model_7	0.377	0.148	0.392
Total	20	lef3	transcription	11-65	Model_1	0.301	0.172	0.57	Model_7	0.301	0.172	0.57
Total	21	lef6	transcription	11-65	Model_1	0.334	0.151	0.453	Model_7	0.334	0.151	0.453
Total	22	ME53	replication	11-65	Model_1	0.324	0.154	0.476	Model_7	0.324	0.154	0.476
Total	23	odv-e25	envelope	11-65	Model_1	0.085	0.052	0.608	Model_7	0.085	0.052	0.608
Total	24	odv-e66	envelope	11-65	Model_2	0.52	0.227	0.436	Model_8	0.52	0.227	0.436
Total	25	Orf-102	HP	11-65	Model_1	0.256	0.136	0.531	Model_7	0.256	0.136	0.531
Total	26	Orf-106	HP	11-65	Model_1	0.331	0.177	0.535	Model_7	0.331	0.177	0.535
Total	27	Orf-108	HP	11-65	Model_1	0.268	0.126	0.471	Model_7	0.268	0.126	0.471
Total	28	Orf-109	HP	11-65	Model_1	0.222	0.12	0.542	Model_7	0.222	0.12	0.542
Total	29	Orf-117	HP	11-65	Model_1	0.412	0.151	0.366	Model_7	0.412	0.151	0.366
Total	32	Orf-13	HP	11-65	Model_1	0.269	0.153	0.569	Model_7	0.269	0.153	0.569
Total	33	Orf-17	HP	11-65	Model_1	0.396	0.135	0.34	Model_7	0.396	0.135	0.34
Total	34	Orf-18	HP	11-65	Model_1	0.334	0.152	0.453	Model_7	0.334	0.152	0.453
Total	35	Orf-19	HP	11-65	Model_1	0.419	0.149	0.355	Model_7	0.419	0.149	0.355
Total	36	Orf-21	HP	11-65	Model_1	0.409	0.128	0.312	Model_7	0.409	0.128	0.312
Total	37	Orf-25	HP	11-65	Model_1	0.229	0.166	0.724	Model_7	0.229	0.166	0.724
Total	38	Orf-26	HP	11-65	Model_1	0.279	0.13	0.467	Model_7	0.279	0.13	0.467
Total	39	Orf-29	HP	11-65	Model_2	1.054	1.05	0.996	Model_8	1.054	1.05	0.996
Total	40	Orf-34	HP	11-65	Model_1	0.308	0.117	0.379	Model_7	0.308	0.117	0.379
Total	41	Orf-38	HP	11-65	Model_1	0.247	0.099	0.401	Model_7	0.247	0.099	0.401
Total	42	Orf-51	HP	11-65	Model_1	0.372	0.162	0.436	Model_7	0.372	0.162	0.436
Total	43	Orf-53	HP	11-65	Model_1	0.347	0.146	0.422	Model_7	0.347	0.146	0.422
Total	44	Orf-54	HP	11-65	Model_1	0.288	0.115	0.399	Model_7	0.288	0.115	0.399
Total	45	Orf-55	HP	11-65	Model_1	0.297	0.172	0.578	Model_7	0.297	0.172	0.578
Total	46	Orf-57	HP	11-65	Model_1	0.395	0.132	0.333	Model_7	0.395	0.132	0.333
Total	47	Orf-59	HP	11-65	Model_1	0.31	0.2	0.647	Model_7	0.31	0.2	0.647
Total	48	Orf-60	HP	11-65	Model_1	0.347	0.149	0.43	Model_7	0.347	0.149	0.43
Total	49	Orf-66	HP	11-65	Model_1	0.402	0.142	0.354	Model_7	0.402	0.142	0.354
Total	50	Orf-75	HP	11-65	Model_1	0.174	0.141	0.81	Model_7	0.174	0.141	0.81
Total	51	Orf-76	HP	11-65	Model_1	0.078	0.039	0.503	Model_7	0.078	0.039	0.503
Total	52	Orf-78	HP	11-65	Model_1	0.42	0.131	0.311	Model_7	0.42	0.131	0.311
Total	53	Orf-79	HP	11-65	Model_1	0.272	0.131	0.48	Model_7	0.272	0.131	0.48
Total	54	Orf-81	HP	11-65	Model_1	0.311	0.11	0.353	Model_7	0.311	0.11	0.353
Total	55	Orf-93	HP	11-65	Model_1	0.294	0.104	0.353	Model_7	0.294	0.104	0.353
Total	56	Orf-96	HP	11-65	Model_1	0.279	0.125	0.449	Model_7	0.279	0.125	0.449
Total	57	p24	envelope	11-65	Model_1	0.205	0.134	0.655	Model_7	0.205	0.134	0.655
Total	58	p26	envelope	11-65	Model_1	0.362	0.122	0.336	Model_7	0.362	0.122	0.336
Total	59	p40	envelope	11-65	Model_1	0.19	0.098	0.518	Model_7	0.19	0.098	0.518
Total	60	p48	envelope	11-65	Model_1	0.182	0.116	0.641	Model_7	0.182	0.116	0.641
Total	61	PE_pp34	envelope	11-65	Model_1	0.186	0.09	0.485	Model_7	0.186	0.09	0.485
Total	62	PH	transcription	11-65	Model_1	0.036	0.025	0.682	Model_7	0.036	0.025	0.682
Total	63	pk-1	host infection	11-65	Model_1	0.262	0.11	0.42	Model_7	0.262	0.11	0.42
Total	64	pk-2	host infection	11-65	Model_1	0.313	0.155	0.496	Model_7	0.313	0.155	0.496
Total	65	pkip	host infection	11-65	Model_1	0.261	0.125	0.48	Model_7	0.261	0.125	0.48
Total	66	sod	host infection	11-65	Model_1	0.367	0.12	0.326	Model_7	0.367	0.12	0.326
Total	67	TLP	transcription	11-65	Model_1	0.413	0.109	0.265	Model_7	0.413	0.109	0.265
Total	68	v-cath	host infection	11-65	Model_1	0.212	0.134	0.633	Model_7	0.212	0.134	0.633
Total	69	v-ubi	replication	11-65	Model_1	0.462	0.142	0.307	Model_7	0.462	0.142	0.307
Total	70	vp80	DNA binding	11-65	Model_1	0.356	0.157	0.442	Model_7	0.356	0.157	0.442
Total	71	PIF-0	host infection	11-65	Model_2	1.27523	0.695	0.545	Model_8	1.27523	0.695	0.545
Total	72	Odv-e66	envelope	1-10	Model_1	0.186	3.283	17.647	Model_7	0.186	3.283	17.647
Total	80	Helicase 2	replication	1-10	Model_2	1.417	0.607	0.429	Model_8	1.417	0.607	0.429
Total	81	ploop	DNA binding	1-10	Model_2	1.381	1.106	0.801	Model_8	1.381	1.106	0.801
Total	82	Orf_20	host infection	1-10	Model_1	0.397	0.243	0.614	Model_7	0.397	0.243	0.614
Total	83	Orf_21	DNA binding	1-10	Model_2	4.013	2.811	0.701	Model_8	4.013	2.811	0.701
Total	84	Orf_22	HP	1-10	Model_1	0.139	0.178	1.288	Model_7	0.139	0.178	1.288
Total	85	Orf_23	envelope	1-10	Model_1	0.165	1.348	8.147	Model_7	0.165	1.348	8.147
Total	86	Orf_24	transcription	1-10	Model_2	1.88571	1.254	0.665	Model_8	1.88571	1.254	0.665
Total	87	Orf_25	transcription	1-10	Model_2	1.26579	1.062	0.839	Model_8	1.26579	1.062	0.839
Total	88	Orf_26	replication	1-10	Model_2	0.538	3.791	7.041	Model_8	0.538	3.791	7.041
Total	89	Orf_27	replication	1-10	Model_2	2.1	1.014	0.483	Model_8	2.1	1.014	0.483
Total	90	Orf_28	HP	1-10	Model_1	0.188	5.612	29.863	Model_7	0.188	5.612	29.863
Total	91	Orf_30	transcription	1-10	Model_2	1.877	1.248	0.665	Model_8	6.386	4.248	0.665
Total	92	Orf_32	transcription	1-10	Model_2	1.843	2.825	1.533	Model_8	1.843	2.825	1.533
Total	93	Orf_35	HP	1-10	Model_2	1.48	0.78	0.527	Model_8	14.805	7.804	0.527
Total	94	Orf_36	HP	1-10	Model_1	0.312	10.953	35.059	Model_7	0.312	10.953	35.059
Total	95	Orf_37	HP	1-10	Model_2	3.223	0.679	0.211	Model_8	3.223	0.679	0.211
Total	96	Orf_38	HP	1-10	Model_1	0.265	2.023	7.623	Model_7	0.265	2.023	7.623
Total	97	Orf_39	HP	1-10	Model_1	0.39	11.718	30.011	Model_7	0.39	11.718	30.011
Total	98	Orf_40	HP	1-10	Model_1	0.23	9.203	40.07	Model_7	0.23	9.203	40.07
Total	99	Orf_41	HP	1-10	Model_1	0.833	0.511	0.613	Model_7	0.833	0.511	0.613
Total	100	Orf_42	HP	1-10	Model_2	2.67	1.498	0.561	Model_8	2.67	1.498	0.561
Total	101	Orf_43	HP	1-10	Model_2	1.159	0.876	0.756	Model_8	1.159	0.876	0.756
Total	102	Orf_44	HP	1-10	Model_1	0.271	10.301	37.986	Model_7	0.271	10.301	37.986
Total	103	Orf_45	HP	1-10	Model_1	0.365	10.868	29.745	Model_7	0.365	10.868	29.745
Total	104	Orf_46	HP	1-10	Model_2	2.716	0.964	0.355	Model_8	2.716	0.964	0.355
Total	105	Orf_47	HP	1-10	Model_1	0.192	8.399	43.78	Model_8	0.192	8.399	43.78
Total	106	Orf_48	HP	1-10	Model_2	1.703	1.14	0.669	Model_7	1.703	1.14	0.669
Total	107	Orf_49	HP	1-10	Model_1	0.353	12.09	34.229	Model_7	0.353	12.09	34.229
Total	108	Orf_50	HP	1-10	Model_2	2.34	2.027	0.866	Model_8	2.34	2.027	0.866
Total	109	Orf_51	HP	1-10	Model_1	0.393	0.138	0.35	Model_7	0.393	0.138	0.35
Total	110	Orf_52	host infection	1-10	Model_1	0.345	11.967	34.682	Model_7	0.345	11.967	34.682
Total	111	Orf_53	host infection	1-10	Model_2	1.13	4.617	4.084	Model_8	1.13	4.617	4.084
Total	112	Orf_54	envelope	1-10	Model_2	1.084	0.769	0.709	Model_8	1.084	0.769	0.709
Total	113	Orf_55	HP	1-10	Model_1	0.286	7.589	26.571	Model_7	0.286	7.589	26.571
Total	114	Orf_56	HP	1-10	Model_1	0.002	0.148	73.345	Model_7	0.002	0.148	73.345
Total	115	Orf_57	HP	1-10	Model_1	0.391	0.344	0.88	Model_7	0.391	0.344	0.88
Total	116	Orf_58	replication	1-10	Model_2	1.893	0.886	0.468	Model_8	1.893	0.886	0.468
Total	117	Orf_60	HP	1-10	Model_1	0.377	0.419	1.114	Model_7	0.377	0.419	1.114
Total	118	Orf_92	HP	1-10	Model_2	4.907	0.226	0.046	Model_8	4.907	0.226	0.046
Total	119	Orf_93	HP	1-10	Model_1	0.685	0.09	0.131	Model_7	0.685	0.09	0.131
Total	120	Orf_94	HP	1-10	Model_1	0.113	0.007	0.062	Model_7	0.113	0.007	0.062
Total	122	Orf_95	HP	1-10	Model_1	0.494	0.046	0.093	Model_7	0.494	0.046	0.093
Total	123	Orf_96	HP	1-10	Model_1	0.243	0.027	0.11	Model_7	0.243	0.027	0.11
Total	128	Orf_97	HP	1-10	Model_2	4.303	0.199	0.046	Model_7	4.303	0.199	0.046
Total	129	Orf_98	HP	1-10	Model_1	0.685	0.09	0.131	Model_8	0.685	0.09	0.131
Total	130	Orf_99	host infection	1-10	Model_1	0.113	0.007	0.062	Model_7	0.113	0.007	0.062
Total	131	Orf_195	HP	1-10	Model_1	0.61	0.494	0.811	Model_7	0.61	0.494	0.811
Total	132	Orf_196	HP	1-10	Model_1	0.61	0.494	0.811	Model_7	0.61	0.494	0.811
Total	134	Orf_205	HP	1-10	Model_1	0.61	0.494	0.811	Model_7	0.61	0.494	0.811
Total	136	Orf_206	HP	1-10	Model_1	0.61	0.494	0.811	Model_7	0.61	0.494	0.811
Total	137	Orf_209	HP	1-10	Model_1	0.61	0.494	0.811	Model_7	0.61	0.494	0.811
Total	138	Orf_217	replication	1-10	Model_1	0.279	0.235	0.841	Model_7	0.279	0.235	0.841
Total	139	Orf_227	HP	1-10	Model_1	6.648	3.364	0.506	Model_7	6.648	3.364	0.506
Total	143	Orf_228	HP	1-10	Model_1	0.279	0.235	0.841	Model_7	0.279	0.235	0.841
Total	144	Orf_229	HP	1-10	Model_1	1.524	0.554	0.364	Model_7	1.524	0.554	0.364
Total	145	Orf_230	HP	1-10	Model_1	0.785	0.328	0.418	Model_7	0.785	0.328	0.418
Total	146	Orf_231	HP	1-10	Model_1	9.921	2.783	0.281	Model_7	9.921	2.783	0.281
Total	150	Orf_232	HP	1-10	Model_1	0.489	0.16	0.328	Model_7	48.898	16.016	0.328
Total	151	Orf_233	HP	1-10	Model_1	0.747	0.117	0.157	Model_7	0.747	0.117	0.157
Total	152	Orf_236	HP	1-10	Model_1	1.617	0.631	0.39	Model_7	16.172	6.308	0.39
Total	153	Orf_238	HP	1-10	Model_1	1.266	1.817	1.436	Model_7	1.266	1.817	1.436
Total	154	Orf_239	HP	1-10	Model_1	0.416	0.113	0.271	Model_7	0.416	0.113	0.271
Total	155	Orf_240	HP	1-10	Model_1	0.315	9.24	29.308	Model_7	0.315	9.24	29.308
Total	156	Orf_241	HP	1-10	Model_1	0.272	10.506	38.688	Model_7	0.272	10.506	38.688
Total	157	Orf_242	HP	1-10	Model_1	1.792	1.137	0.635	Model_7	17.917	11.369	0.635
Total	158	Orf_243	HP	1-10	Model_1	0.361	0.571	1.584	Model_7	0.361	0.571	1.584
Total	159	Orf_244	HP	1-10	Model_1	0.173	8.043	46.431	Model_7	0.173	8.043	46.431
Total	160	Orf_245	HP	1-10	Model_1	0.288	9.259	32.144	Model_7	0.288	9.259	32.144
Total	162	Orf_246	HP	1-10	Model_1	1.065	5.731	5.383	Model_7	1.065	5.731	5.383
Total	167	Orf_247	HP	1-10	Model_1	0.464	0.623	1.344	Model_7	0.464	0.623	1.344
Total	169	Orf_248	HP	1-10	Model_1	0.26	9.279	35.68	Model_7	0.26	9.279	35.68
Total	170	Orf_249	HP	1-10	Model_1	0.421	6.584	15.627	Model_7	0.421	6.584	15.627
Total	171	Orf_250	HP	1-10	Model_2	2.856	8.279	2.899	Model_8	2.856	8.279	2.899
Total	172	Orf_251	HP	1-10	Model_2	2.184	5.337	2.444	Model_8	2.184	5.337	2.444
Total	173	Orf_252	HP	1-10	Model_2	2.222	8.567	3.856	Model_8	2.222	8.567	3.856
Total	174	Orf_253	HP	1-10	Model_2	1.982	1.479	0.746	Model_8	1.982	1.479	0.746
Total	175	Orf_254	HP	1-10	Model_1	0.371	11.65	31.41	Model_7	0.371	11.65	31.41
Total	176	Orf_255	HP	1-10	Model_1	0.381	12.226	32.055	Model_7	0.381	12.226	32.055
Total	177	Orf_256	HP	1-10	Model_1	0.407	12.248	30.066	Model_7	0.407	12.248	30.066
Total	179	Orf_258	HP	1-10	Model_2	4.415	6.828	1.547	Model_8	4.415	6.828	1.547
Total	180	Orf_259	HP	1-10	Model_2	3.096	1.276	0.412	Model_8	3.096	1.276	0.412
Total	181	Orf_260	HP	1-10	Model_2	2.186	1.035	0.473	Model_8	2.186	1.035	0.473
Total	182	Orf_261	HP	1-10	Model_2	3.067	0.721	0.24	Model_8	3.007	0.721	0.24
Total	184	Orf_262	HP	1-10	Model_1	0.337	10.454	31.031	Model_7	0.337	10.454	31.031
Total	185	Orf_263	HP	1-10	Model_2	1.1	0.999	0.908	Model_8	1.1	0.999	0.908
Total	186	Orf_264	HP	1-10	Model_2	6.333	3.386	0.535	Model_8	6.333	3.386	0.535
Total	187	Orf_265	HP	1-10	Model_1	0.507	0.436	0.86	Model_7	0.507	0.436	0.86
Total	188	Orf_266	HP	1-10	Model_1	0.379	11.089	29.278	Model_7	0.379	11.089	29.278
Total	189	Orf_267	HP	1-10	Model_1	0.159	7.23	45.405	Model_7	0.159	7.23	45.405
Total	190	Orf_270	HP	1-10	Model_1	0.279	0.235	0.841	Model_7	0.279	0.235	0.841
Total	191	Orf_271	DNA binding	1-10	Model_1	0.279	0.235	0.841	Model_7	0.279	0.235	0.841
Total	192	Orf_274	HP	1-10	Model_1	0.385	0.309	0.803	Model_7	0.385	0.309	0.803
Total	193	Orf_275	HP	1-10	Model_1	0.308	0.285	0.926	Model_7	0.308	0.285	0.926
Total	194	Orf_276	HP	1-10	Model_1	0.355	0.261	0.734	Model_7	0.355	0.261	0.734
Total	195	Orf_277	HP	1-10	Model_1	0.335	0.212	0.632	Model_7	0.335	0.212	0.632
Total	196	Orf_278	HP	1-10	Model_1	0.135	0.375	2.784	Model_7	0.135	0.375	2.784
Total	197	Orf_279	HP	1-10	Model_1	5.326	1.572	0.295	Model_8	5.326	1.572	0.295
Total	199	Orf_280	HP	1-10	Model_1	0.381	0.416	1.091	Model_7	0.381	0.416	1.091
Total	200	Orf_281	HP	1-10	Model_1	0.612	0.285	0.466	Model_7	0.612	0.285	0.466
Total	201	Orf_282	HP	1-10	Model_1	0.097	0.124	1.282	Model_7	0.097	0.124	1.282
Total	202	Orf_283	HP	1-10	Model_2	6.164	1.335	0.217	Model_8	6.164	1.335	0.217
Total	203	Orf_284	HP	1-10	Model_1	0.079	0.078	0.992	Model_7	0.079	0.078	0.992
Total	204	Orf_285	HP	1-10	Model_1	0.181	0.197	1.086	Model_7	0.181	0.197	1.086
Total	205	Orf_286	HP	1-10	Model_1	0.225	0.302	1.341	Model_7	0.225	0.302	1.341
Total	206	Orf_288	replication	1-10	Model_1	0.151	0.185	1.226	Model_7	0.151	0.185	1.226
Total	207	Orf_289	envelope	1-10	Model_1	0.046	0.183	3.99	Model_7	0.046	0.183	3.99
Total	208	Orf_290	HP	1-10	Model_1	0.045	0.077	1.701	Model_7	0.045	0.077	1.701
Total	209	Orf_291	HP	1-10	Model_1	0.23	1.042	4.537	Model_7	0.23	1.042	4.537
Total	210	Orf_292	HP	1-10	Model_1	0.193	0.091	0.47	Model_7	0.193	0.091	0.47
Total	211	Orf_293	HP	1-10	Model_1	0.43	0.352	0.82	Model_7	0.43	0.352	0.82
Total	212	Orf_294	HP	1-10	Model_1	0.454	0.454	1	Model_7	0.454	0.454	1
Total	213	Orf_295	HP	1-10	Model_1	0.071	0.146	2.058	Model_7	0.071	0.146	2.058
Total	216	Orf_296	HP	1-10	Model_1	0.117	0.068	0.583	Model_7	0.117	0.068	0.583
Total	217	Orf_297	HP	1-10	Model_1	0.179	0.179	1.002	Model_7	0.179	0.179	1.002
Total	218	Orf_298	HP	1-10	Model_1	0.297	0.335	1.131	Model_7	0.297	0.335	1.131
Total	219	Orf_299	HP	1-10	Model_1	0.648	0.780864	0.506	Model_7	0.648	0.780864	0.506
Total	220	Orf_300	HP	1-10	Model_1	0.279	3.01434	0.841	Model_7	0.279	3.01434	0.841
Total	221	Orf_301	HP	1-10	Model_1	0.524	0.694656	0.364	Model_7	0.524	0.694656	0.364
Total	222	Orf_302	HP	1-10	Model_1	0.785	0.532484	0.418	Model_7	0.785	0.532484	0.418
Total	223	Orf_303	HP	1-10	Model_1	0.921	0.305103	0.281	Model_7	0.921	0.305103	0.281
Total	224	Orf_304	HP	1-10	Model_1	0.489	0.670757	0.328	Model_7	0.489	0.670757	0.328
Total	225	Orf_305	HP	1-10	Model_1	0.747	0.210174	0.157	Model_7	0.747	0.210174	0.157
Total	226	Orf_306	HP	1-10	Model_1	0.617	0.632091	0.39	Model_7	0.617	0.632091	0.39
Total	227	Orf_307	HP	1-10	Model_1	0.266	5.3985	1.436	Model_7	0.266	5.3985	1.436
Total	228	Orf_308	HP	1-10	Model_1	0.416	0.651442	0.271	Model_7	0.416	0.651442	0.271
Total	229	Orf_309	HP	1-10	Model_1	0.315	93.0413	29.308	Model_7	0.315	93.0413	29.308
Total	230	Orf_310	HP	1-10	Model_1	0.272	142.235	38.688	Model_7	0.272	142.235	38.688
Total	231	Orf_311	HP	1-10	Model_1	0.792	0.801768	0.635	Model_7	0.792	0.801768	0.635
Total	232	Orf_312	HP	1-10	Model_1	0.361	4.38781	1.584	Model_7	0.361	4.38781	1.584
Total	233	Orf_313	HP	1-10	Model_1	0.173	268.387	46.431	Model_7	0.173	268.387	46.431
Total	235	Orf_314	HP	1-10	Model_1	0.288	111.611	32.144	Model_7	0.288	111.611	32.144
Total	236	Orf_315	HP	1-10	Model_1	0.065	82.8154	5.383	Model_7	0.065	82.8154	5.383
Total	237	Orf_316	HP	1-10	Model_1	0.464	2.89655	1.344	Model_7	0.464	2.89655	1.344
Total	238	Orf_317	HP	1-10	Model_1	0.26	137.231	35.68	Model_7	0.26	137.231	35.68
Total	239	Orf_318	HP	1-10	Model_1	0.421	37.1188	15.627	Model_7	0.421	37.1188	15.627
Total	240	Orf_319	HP	1-10	Model_1	0.079	0.078	0.992	Model_7	0.079	0.078	0.992
Total	241	Orf_320	HP	1-10	Model_1	0.181	0.197	1.086	Model_7	0.181	0.197	1.086
Total	242	Orf_321	HP	1-10	Model_1	0.225	0.302	1.341	Model_7	0.225	0.302	1.341
Total	243	Orf_322	replication	1-10	Model_1	0.151	0.185	1.226	Model_7	0.151	0.185	1.226
Total	244	Orf_323	envelope	1-10	Model_1	0.046	0.183	3.99	Model_7	0.046	0.183	3.99
Total	245	Orf_324	HP	1-10	Model_1	0.045	0.077	1.701	Model_7	0.045	0.077	1.701
Total	246	Orf_325	HP	1-10	Model_1	0.23	1.042	4.537	Model_7	0.23	1.042	4.537
Total	247	Orf_326	HP	1-10	Model_1	0.193	0.091	0.47	Model_7	0.193	0.091	0.47
Total	248	Orf_327	HP	1-10	Model_1	0.43	0.352	0.82	Model_7	0.43	0.352	0.82
Total	249	Orf_328	HP	1-10	Model_1	0.454	0.454	1	Model_7	0.454	0.454	1
Total	250	Orf_329	HP	1-10	Model_1	0.071	0.146	2.058	Model_7	0.071	0.146	2.058
Total	251	Orf_330	HP	1-10	Model_1	0.117	0.068	0.583	Model_7	0.117	0.068	0.583
Total	252	Orf_331	HP	1-10	Model_1	0.179	0.179	1.002	Model_7	0.179	0.179	1.002
Total	253	Orf_332	HP	1-10	Model_1	0.297	0.335	1.131	Model_7	0.297	0.335	1.131
Total	254	Orf_333	HP	1-10	Model_1	0.648	0.780864	0.506	Model_7	0.648	0.780864	0.506
Total	255	19K	envelope	11-65	Model_1	0.317	0.122	0.385	Model_7	0.317	0.122	0.385
Total	256	38K	envelope	11-65	Model_1	0.339	0.143	0.422	Model_7	0.339	0.143	0.422
Total	257	AC68	envelope	11-65	Model_1	0.309	0.148	0.478	Model_7	0.309	0.148	0.478
Total	258	AC81	host infection	11-65	Model_1	0.165	0.089	0.54	Model_7	0.165	0.089	0.54
Total	259	AC92	DNA binding	11-65	Model_1	0.369	0.139	0.376	Model_7	0.369	0.139	0.376
Total	260	DNApol	replication	11-65	Model_1	0.285	0.143	0.5	Model_7	0.285	0.143	0.5
Total	261	helicase	replication	11-65	Model_2	2.092	0.839	0.401	Model_8	1.18	0.781	0.663
Total	262	LEF-4	transcription	11-65	Model_2	1.264	0.453	0.358	Model_8	0.903	0.413	0.457
Total	263	LEF-5	transcription	11-65	Model_2	0.387	0.149	0.384	Model_7	0.387	0.149	0.384
Total	264	LEF-8	transcription	11-65	Model_1	0.505	0.234	0.464	Model_7	0.505	0.234	0.464
Total	265	LEF-9	transcription	11-65	Model_1	0.237	0.121	0.509	Model_7	0.237	0.121	0.509
Total	266	ODV-E56	envelope	11-65	Model_1	0.186	3.283	17.647	Model_7	0.186	3.283	17.647
Total	267	P47	transcription	11-65	Model_1	0.316	0.127	0.401	Model_7	0.316	0.127	0.401
Total	270	P74	envelope	11-65	Model_1	0.238	0.126	0.531	Model_7	0.238	0.126	0.531
Total	271	PIF-1	host infection	11-65	Model_1	0.315	0.151	0.479	Model_7	0.315	0.151	0.479
Total	274	PIF-2	host infection	11-65	Model_1	0.224	0.122	0.543	Model_7	0.224	0.122	0.543
Total	275	PIF-3	host infection	11-65	Model_1	0.339	0.14	0.413	Model_7	0.339	0.14	0.413
Total	276	VLF-1	replication	11-65	Model_1	0.197	0.147	0.745	Model_7	0.197	0.147	0.745
Total	277	VP91	envelope	11-65	Model_1	0.406	0.148	0.365	Model_7	0.406	0.148	0.365
Total	278	Polh-gran	envelope	11-65	Model_2	1.275	0.695	0.545	Model_8	1.285	0.702	0.547
alpha1	1	pif-0	envelope	38	M1	0.1582	0.0415667	0.262633	M7	0.1165	0.0336083	0.288433
alpha1	2	pif-1	envelope	38	M1	0.2097	0.0626333	0.2987	M7	0.1555	0.051725	0.332642
alpha1	3	vp91	capsid	38	M1	0.3036	0.0790214	0.260257	M8	0.2905	0.0857357	0.295107
alpha1	4	pif-2	envelope	38	M1	0.12	0.0403667	0.336333	M7	0.0831	0.0308083	0.371017
alpha1	5	P47	transcription	38	M1	0.2122	0.0621	0.292667	M7	0.1326	0.0474667	0.357925
alpha1	6	P74	envelope	38	M1	0.1582	0.0415583	0.262633	M7	0.1165	0.0336083	0.288433
alpha1	7	helicase	replication	38	M1	0.1731	0.07145	0.4128	M7	0.1142	0.0571417	0.500483
alpha1	8	DNApol	replication	38	M1	0.2029	0.0995714	0.4908	M8	0.1465	0.0850786	0.580729
alpha1	9	38K	capsid	38	M1	0.2567	0.0701667	0.273325	M7	0.1853	0.0591417	0.319275
alpha1	10	LEF-8	transcription	38	M1	0.1803	0.06175	0.3426	M7	0.1079	0.0459667	0.4261
alpha1	11	LEF-9	transcription	38	M1	0.1208	0.0418417	0.346183	M7	0.075	0.0308667	0.411567
alpha1	12	pif-3	envelope	38	M1	0.3143	0.0707333	0.225042	M7	0.2387	0.0604333	0.253117
alpha1	13	VLF-1	transcription	38	M1	0.0835	0.0298083	0.35685	M7	0.058	0.0222	0.382808
alpha1	15	hypothetical	envelope	38	M1	0.12	0.0403667	0.336333	M7	0.0831	0.0308	0.371017
alpha1	29	ODV-E28	envelope	11	M1	0.1044	0.0469	0.44925	M7	0.0982	0.04405	0.4483
alpha1	51	hypothetical	host infection	30	M1	0.3911	0.139742	0.357325	M8	0.4986	0.192458	0.386017
alpha1	65	hypothetical	host infection	31	M1	0.2083	0.0417667	0.200483	M7	0.1604	0.0356833	0.222442
alpha1	71	hypothetical	envelope	32	M1	0.1602	0.053025	0.331092	M8	0.1401	0.0501417	0.357833
alpha1	72	protein	DNA binding	29	M1	0.2272	0.104237	0.458881	M7	0.1512	0.0798062	0.52795
alpha1	73	major	DNA binding	29	M1	0.2992	0.132017	0.441158	M7	0.1512	0.102175	0.675567
alpha1	74	38-7K	host infection	29	M1	0.2731	0.0547	0.200309	M8	0.2316	0.05255	0.226943
alpha1	75	fusion	host infection	29	M1	0.3388	0.139808	0.41265	M7	0.2599	0.120083	0.461975
alpha1	76	ecdysone	host infection	29	M1	0.253	0.0802167	0.316983	M7	0.1716	0.0641583	0.37385
alpha1	77	calyx_polyhedrin	capsid	29	M1	0.1508	0.0576333	0.382242	M7	0.1163	0.048275	0.415108
alpha1	78	P87	capsid	29	M1	0.3233	0.15085	0.466583	M7	0.2288	0.122233	0.5342
alpha1	79	P40	host infection	29	M1	0.142	0.0596167	0.419725	M7	0.0985	0.047075	0.477983
alpha1	80	occlusion-derived	envelope	29	M0	0.0934	0.0449417	0.481217	M7	0.1006	0.0493583	0.490283
alpha1	81	telokinin-like	HP	29	M1	0.5105	0.106467	0.208542	M7	0.4542	0.101042	0.222483
alpha1	82	late	DNA binding	29	M1	0.2598	0.144558	0.556383	M7	0.1364	0.113217	0.83045
alpha1	83	few	capsid	29	M1	0.1179	0.0400167	0.339383	M7	0.0884	0.0328583	0.371733
alpha1	84	hypothetical	DNA binding	29	M1	0.4579	0.111567	0.243592	M7	0.2678	0.087925	0.328375
alpha1	85	hypothetical	DNA binding	29	M1	0.2619	0.429658	1.64038	M8	0.2356	0.440525	1.86957
alpha1	86	hypothetical	transcription	29	M1	0.1669	0.0541583	0.324492	M7	0.1489	0.0496583	0.333467
alpha1	87	hypothetical	replication	29	M1	0.1756	0.0452583	0.257867	M7	0.1246	0.03615	0.290217
alpha1	88	39K_pp31	transcription	29	M1	0.1571	0.0797	0.507358	M7	0.1168	0.0689167	0.590142
alpha1	89	late	transcription	29	M1	0.2613	0.129067	0.494025	M7	0.1911	0.108817	0.569575
alpha1	90	immediate	host infection	29	M1	0.1555	0.152592	0.981075	M7	0.1049	0.104383	0.995425
alpha1	91	immediate	HP	29	M1	0.2475	0.0842917	0.340683	M7	0.2057	0.07555	0.367233
alpha1	110	hypothetical	HP	29	M1	0.2935	0.121258	0.413142	M7	0.1868	0.103392	0.553383
alpha1	111	Ac-ptp	envelope	3	M1	0.2425	0.114575	0.472425	M7	0.1914	0.0959	0.501025
alpha1	111	Ac-ptp	envelope	3	M1	0.2425	0.114575	0.472425	M7	0.1914	0.0959	0.501025
alpha1	113	HP	apoptosis	3	M1	0.3489	0.295183	0.846117	M7	0.2678	0.204483	0.763567
alpha1	113	HP	apoptosis	3	M2	1.6327	1.12535	0.689267	M8	1.5431	1.07473	0.696467
alpha1	114	pif5	host infection	24	M1	0.1939	0.158475	0.81735	M7	0.1208	0.11245	0.931425
alpha1	114	pif5	host infection	24	M1	0.1939	0.158475	0.81735	M7	0.1208	0.11245	0.931425
alpha1	115	HP	envelope	20	M1	0.2778	0.1644	0.59185	M7	0.2144	0.1342	0.6259
alpha1	115	HP	envelope	20	M1	0.2778	0.1644	0.59185	M7	0.2144	0.1342	0.6259
alpha1	116	odv-ec27	envelope	22	M1	0.11	0.0936	0.850525	M7	0.0669	0.061725	0.923325
alpha1	117	odv-e18	envelope	18	M1	0.1183	0.2894	2.44722	M7	0.0475	0.111725	2.3533
alpha1	118	49k	transcription	23	M1	0.1448	0.0899	0.6206	M7	0.1068	0.070275	0.65825
alpha1	119	p10	capsid	7	M1	0.4396	0.2306	0.5245	M7	0.2884	0.196617	0.681833
alpha1	120	alk-exo	transcription	25	M1	0.3934	0.165917	0.42185	M8	1.0282	0.522383	0.50805
alpha1	121	HP	HP	4	M1	0.2623	0.302683	1.15372	M7	0.1889	0.166033	0.879067
alpha1	122	gp16	transcription	15	M1	0.1291	0.1617	1.25253	M7	0.07	0.103467	1.47742
alpha1	123	p24	capsid	20	M1	0.2119	0.0941167	0.444167	M7	0.1517	0.07575	0.499167
alpha1	124	GP64	envelope	4	M1	0.151	0.0674333	0.446633	M7	0.1026	0.0509	0.496217
alpha1	125	HP	HP	4	M1	0.3182	0.141683	0.445167	M7	0.2741	0.12325	0.44965
alpha1	126	HP	HP	4	M1	0.5287	0.243083	0.459767	M7	0.4602	0.226	0.491017
alpha1	127	HP	HP	4	M1	0.3697	0.183483	0.4963	M7	0.2805	0.154567	0.550983
alpha1	128	HP	apoptosis	9	M1	0.3697	0.2746	0.7428	M7	0.3044	0.24515	0.8055
alpha1	129	HP	HP	12	M1	0.3516	0.14035	0.399283	M7	0.208	0.120817	0.580783
alpha1	130	HP	HP	24	M2	0.8227	0.792188	0.962875	M8	0.5224	0.49375	0.945225
alpha1	131	p45-48	apoptosis	24	M1	0.2032	0.0988	0.486217	M7	0.1421	0.0777833	0.5472
alpha1	132	p12	DNA binding	18	M1	0.3453	0.114283	0.331067	M7	0.3132	0.104667	0.334183
alpha1	133	HP	HP	4	M2	0.7932	0.224183	0.282617	M8	0.7671	0.21945	0.286067
alpha1	134	Ac-GTA	host infection	2	M1	0.2326	0.0093	0.0399	M7	0.2328	0.0093	0.0399
alpha1	134	Ac-GTA	host infection	2	M0	0.2326	0.0093	0.0399	M7	0.2328	0.0093	0.0399
alpha1	135	HP	host infection	4	M1	0.2538	0.342583	1.34977	M7	0.1203	0.2083	1.7316
alpha1	136	gp41	replication	24	M1	0.1165	0.0705667	0.605483	M7	0.0843	0.0497333	0.58985
alpha1	137	HP	DNA binding	11	M1	0.2693	0.0825833	0.306683	M7	0.2297	0.0735833	0.320283
alpha1	138	Ac-odv-e66	HP	4	M1	0.3699	0.01285	0.0347	M7	0.3783	0.01295	0.0343
alpha1	138	Ac-odv-e66	HP	4	M2	1.7332	0.05625	0.03245	M8	1.7336	0.05625	0.03245
alpha1	139	HP	HP	20	M0	0.0599	0.0264833	0.442833	M7	0.0665	0.0291833	0.43885
alpha1	140	HP	HP	4	M1	0.4992	0.113017	0.226417	M7	0.455	0.1087	0.238883
alpha1	140	HP	HP	4	M1	0.4992	0.113017	0.226417	M7	0.455	0.1087	0.238883
alpha1	141	HP	HP	3	M1	0.4505	0.171875	0.381475	M7	0.3853	0.158875	0.412225
alpha1	142	HP	HP	4	M0	0.0919	0.08145	0.886383	M7	0.1049	0.093	0.8862
alpha1	143	iap2	apoptosis	22	M1	0.2721	0.146419	0.538037	M7	0.2089	0.112369	0.537837
alpha1	144	Ac-lef10	HP	4	M1	0.7255	0.00985	0.0136	M7	0.7256	0.00985	0.0136
alpha1	144	Ac-lef10	HP	4	M0	0.7255	0.00985	0.0136	M7	0.7256	0.00985	0.0136
alpha1	145	vp1054	capsid	24	M1	0.1765	0.0961333	0.54465	M8	0.2152	0.123867	0.575467
alpha1	146	HP	HP	18	M1	0.2971	0.1138	0.382925	M7	0.2516	0.0991	0.39405
alpha1	147	HP	HP	3	M1	0.3345	0.276875	0.827675	M7	0.2903	0.2263	0.779475
alpha1	148	HP	HP	3	M1	0.4393	0.268125	0.610375	M7	0.4175	0.244675	0.586075
alpha1	149	AcOrf-63	HP	3	M1	0.3123	0.01915	0.06125	M7	0.3	0.01875	0.06235
alpha1	149	AcOrf-63	HP	3	M0	0.3043	0.01795	0.0591	M7	0.3	0.01875	0.06235
alpha1	150	HP	HP	10	M1	0.496	0.125725	0.2535	M7	0.5	0.1263	0.252575
alpha1	151	lef12	transcription	13	M1	0.3352	0.121033	0.36105	M7	0.263	0.104167	0.395967
alpha1	152	AcOrf-69	replication	5	M1	0.1295	0.00715	0.05555	M7	0.1153	0.00655	0.0566
alpha1	152	AcOrf-69	replication	5	M0	0.1332	0.0072	0.0541	M7	0.1153	0.00655	0.0566
alpha1	153	HP	HP	21	M1	0.2895	0.115383	0.398517	M7	0.2046	0.0946	0.462383
alpha1	155	sod	HP	20	M1	0.1432	0.11075	0.77335	M8	0.1636	0.124517	0.760883
alpha1	156	HP	HP	13	M1	0.3629	0.14345	0.3953	M7	0.18	0.132025	0.7334
alpha1	157	dbp	HP	21	M1	0.3016	0.182217	0.604233	M7	0.2108	0.1464	0.69465
alpha1	158	cath	host infection	21	M1	0.1084	0.0977833	0.902083	M7	0.0548	0.0676833	1.23517
alpha1	159	arif-1	host infection	13	M1	0.4711	0.1821	0.386483	M7	0.4116	0.1657	0.40255
alpha1	160	HP	HP	15	M1	0.2695	0.168467	0.6251	M7	0.1239	0.130533	1.05327
alpha1	161	HP	envelope	4	M1	0.2163	0.17005	0.78605	M7	0.1878	0.144383	0.768933
alpha1	162	lef1	transcription	25	M1	0.2384	0.09235	0.38735	M8	0.2505	0.0959667	0.383133
alpha1	163	HP	HP	7	M1	0.4066	0.1864	0.458367	M7	0.298	0.157333	0.52805
alpha1	164	ptp	DNA binding	4	M1	0.2632	0.230533	0.87595	M7	0.1344	0.130467	0.970933
alpha1	165	HP	HP	5	M1	0.2365	0.1442	0.609733	M7	0.1902	0.111933	0.588417
alpha1	166	HP	HP	3	M1	0.2419	0.09505	0.392825	M7	0.2227	0.085725	0.384825
alpha1	167	Ac-ctx	host infection	10	M0	0.1763	0.136475	0.774225	M7	0.225	0.19015	0.8453
alpha1	170	AcOrf-30	HP	3	M1	0.3582	0.499175	1.3937	M7	0.217	0.285225	1.31448
alpha1	171	Ac-p43	transcription	6	M2	1.0942	0.02625	0.02395	M8	1.0942	0.02625	0.02395
alpha1	172	Ac-GTA	transcription	3	M1	0.1796	3.64648	20.2987	M7	0.101	0.124875	1.23695
alpha1	173	Ac-odv-e66	envelope	18	M2	1.2802	0.62655	0.4894	M8	0.9524	0.501825	0.5269
alpha1	174	Ac-pcna	envelope	4	M1	0.2584	9.5879	37.0982	M7	0.0068	0.4328	63.7018
alpha1	175	Ac-lef10	RNA polymerase	17	M2	2.2545	0.247725	0.1099	M7	0.7933	0.1028	0.129575
alpha1	176	AcOrf-63	HP	7	M0	0.3043	0.018	0.0591	M7	0.3	0.0187	0.0624
alpha1	177	AcOrf-69	HP	13	M1	0.2548	0.520875	2.04433	M7	0.1072	0.2357	2.19855
alpha1	180	Ac-HE65	transcription	7	M0	0.3323	0.0113	0.034	M7	0.3325	0.0113	0.03395
alpha1	181	AcOrf-116	HP	2	M0	0.5629	0.035	0.06225	M7	0.5634	0.03505	0.0622
alpha1	182	AcOrf-121	HP	2	M2	149.858	0.1066	0.00075	M8	149.866	0.10655	0.0007
alpha1	183	AcOrf-122	HP	4	M1	0.2805	0.296467	1.05678	M7	0.2269	0.17015	0.749817
alpha1	184	Ac-lef7	replication	3	M2	1.2041	3.53828	2.9386	M8	1.1886	3.00632	2.52922
alpha1	185	Ac-94K	host infection	4	M2	4.6089	0.0785	0.01705	M7	1	0.0205	0.0205
alpha1	186	Ac-35K-p35	apoptosis	4	M2	2.1504	0.02865	0.01335	M7	1	0.02235	0.02235
alpha1	189	AdorNPV_gp088	HP	19	M1	0.2971	0.289525	0.97465	M7	0.1996	0.1901	0.952575
alpha1	191	FGF	host infection	18	M1	0.192	0.9744	5.0755	M7	0.0618	0.2969	4.80475
alpha1	194	Ac-35K_p35	HP	2	M2	2.1504	0.0287	0.01335	M7	1	0.0223	0.0223
alpha1	195	Ac-p26	HP	5	M0	0.3979	0.01625	0.04085	M7	0.3981	0.01625	0.0408
alpha1	203	AgipMNPV_gp072	HP	19	M1	0.1891	0.1345	0.711267	M7	0.1324	0.0994333	0.751233
alpha1	219	AT573_gp103	HP	12	M0	0.4633	0.0134	0.02895	M7	0.4637	0.01345	0.02895
alpha1	234	AcOrf-48	HP	3	M1	0.232	2.08245	8.97612	M7	0.0431	0.388925	9.0171
alpha1	287	NANV_gp57	replication	23	M1	0.224	4.19958	18.7487	M8	0.4103	5.91467	14.415
alpha2	1	pif-0	envelope	38	M1	0.253	0.120268	0.475368	M8	0.1385	0.0962464	0.694861
alpha2	2	pif-1	envelope	38	M1	0.2859	0.13985	0.489193	M7	0.1642	0.111886	0.681596
alpha2	3	vp91	capsid	38	M1	0.4992	0.178796	0.3582	M7	0.2939	0.153286	0.521536
alpha2	4	pif-2	envelope	38	M1	0.2776	0.108782	0.391914	M7	0.1235	0.076875	0.622357
alpha2	5	P47	transcription	38	M1	0.3445	0.137071	0.397843	M7	0.1306	0.100579	0.770282
alpha2	6	P74	envelope	38	M1	0.253	0.120268	0.475364	M8	0.1385	0.0962464	0.694864
alpha2	7	helicase	replication	38	M1	0.2752	0.159271	0.578675	M8	0.105	0.156414	1.48959
alpha2	8	DNApol	replication	38	M1	0.3132	0.138011	0.440618	M7	0.1372	0.107782	0.785286
alpha2	9	38K	capsid	38	M1	0.3984	0.151557	0.38045	M7	0.1247	0.1131	0.907225
alpha2	10	LEF-8	transcription	38	M1	0.2537	0.105975	0.417736	M8	0.1498	0.0869214	0.580061
alpha2	11	LEF-9	transcription	38	M1	0.2164	0.0907821	0.419425	M7	0.0944	0.061725	0.653689
alpha2	12	pif-3	envelope	38	M1	0.3347	0.177993	0.53175	M7	0.1765	0.13948	0.790367
alpha2	13	VLF-1	transcription	38	M1	0.1433	0.107761	0.752168	M8	0.0652	0.0770107	1.18145
alpha2	15	hypothetical	envelope	38	M1	0.2776	0.108786	0.391914	M7	0.1235	0.076875	0.622357
alpha2	16	Ac81-like	HP	12	M1	0.1416	4.58587	32.3809	M7	0.0058	0.273575	47.0652
alpha2	29	ODV-E28	envelope	11	M0	0.1264	0.0055	0.0435	M7	0.1266	0.0055	0.04345
alpha2	31	LEF-5	RNA polymerase	13	M1	0.3605	0.26685	0.740183	M7	0.2113	0.205683	0.973383
alpha2	34	Ac92-like	HP	7	M0	0.0492	0.00275	0.05585	M7	0.0536	0.003	0.05565
alpha2	51	hypothetical	host infection	30	M2	0.6848	0.281391	0.410909	M8	0.3684	0.170172	0.461844
alpha2	65	hypothetical	host infection	31	M1	0.2405	0.0830393	0.345329	M7	0.1576	0.0698571	0.443179
alpha2	71	hypothetical	envelope	32	M1	0.054	0.205211	3.79729	M7	0.0219	0.0776536	3.55177
alpha2	72	protein	DNA binding	29	M1	0.3499	0.133884	0.382682	M7	0.063	0.185742	2.94611
alpha2	73	major	DNA binding	29	M1	0.1974	0.189393	0.959436	M7	0.0877	0.143168	1.63205
alpha2	74	38-7K	host infection	29	M0	0.1503	0.070049	0.466085	M7	0.2059	0.0983888	0.477924
alpha2	75	fusion	host infection	29	M1	0.2513	0.175082	0.696789	M7	0.1017	0.132654	1.30456
alpha2	76	ecdysone	host infection	29	M1	0.3453	0.143136	0.414571	M7	0.1483	0.110736	0.746843
alpha2	77	calyx_polyhedrin	capsid	29	M1	0.2416	0.125943	0.521296	M7	0.1556	0.102514	0.659025
alpha2	78	P87	capsid	29	M1	0.4208	0.165075	0.392286	M8	0.4138	0.202707	0.489875
alpha2	79	P40	host infection	29	M1	0.1846	0.122114	0.661496	M7	0.1068	0.0939821	0.879943
alpha2	80	occlusion-derived	envelope	29	M1	0.1428	0.0846821	0.593093	M7	0.0654	0.0638357	0.976229
alpha2	81	telokinin-like	HP	29	M1	0.3306	0.120436	0.364275	M8	0.3171	0.120861	0.381139
alpha2	82	late	DNA binding	29	M1	0.3483	0.197232	0.566336	M7	0.1927	0.166854	0.865757
alpha2	83	few	capsid	29	M1	0.1136	0.170641	1.50241	M8	0.0691	0.125659	1.81789
alpha2	84	hypothetical	DNA binding	29	M1	0.1593	0.225243	1.41437	M8	3.1193	4.53817	1.45488
alpha2	85	hypothetical	DNA binding	29	M1	0.1259	0.229586	1.82384	M7	0.0629	0.132679	2.1103
alpha2	86	hypothetical	transcription	29	M1	0.2741	0.164481	0.600084	M7	0.095	0.112116	1.18061
alpha2	87	hypothetical	replication	29	M1	0.2639	0.116479	0.441343	M7	0.144	0.0910357	0.632236
alpha2	88	39K_pp31	transcription	29	M1	0.3419	0.205446	0.600889	M8	0.2123	0.352332	1.6595
alpha2	89	late	transcription	29	M1	0.4299	0.186518	0.4339	M7	0.2158	0.149625	0.693229
alpha2	90	immediate	host infection	29	M1	0.3401	0.1949	0.573093	M8	0.2844	0.241671	0.849857
alpha2	91	immediate	HP	29	M1	0.4687	0.450748	0.961615	M7	0.2558	0.403842	1.5785
alpha2	92	hypothetical	HP	2	M1	0.4941	0.34355	0.69535	M7	0.5002	0.3376	0.67495
alpha2	93	hypothetical	HP	2	M1	0.5391	0.17015	0.31555	M7	0.5027	0.1665	0.3312
alpha2	94	hypothetical	HP	2	M1	0.4898	0.251	0.51255	M7	0.4734	0.24385	0.515
alpha2	95	hypothetical	HP	2	M2	4.3905	0.7755	0.1766	M7	0.4097	0.0851	0.20785
alpha2	96	hypothetical	HP	2	M1	0.268	0.12645	0.4717	M7	0.2484	0.11865	0.4776
alpha2	97	hypothetical	HP	2	M2	5.6126	0.2589	0.04615	M8	5.447	0.2511	0.0461
alpha2	98	hypothetical	HP	2	M1	0.3457	0.0492	0.1423	M7	0.3276	0.04775	0.14575
alpha2	99	P6-9	host infection	2	M0	0.1125	0.00695	0.062	M7	0.1127	0.00695	0.06195
alpha2	100	hypothetical	HP	2	M2	0.494	0.04585	0.0928	M7	0.3761	0.03575	0.09505
alpha2	101	hypothetical	HP	2	M0	0.2155	0.0241	0.11195	M7	0.2402	0.0265	0.11025
alpha2	102	hypothetical	HP	2	M0	0.285	0.04235	0.14855	M7	0.3404	0.0494	0.14505
alpha2	103	protein	host infection	2	M1	0.3556	10.529	29.6055	M7	0.0877	3.8673	44.0844
alpha2	104	el25	host infection	2	M1	0.3557	10.5289	29.6041	M7	0.0877	3.8673	44.0844
alpha2	105	hypothetical	HP	2	M2	41.6647	2.24675	0.0539	M8	38.9298	2.0531	0.05275
alpha2	106	polyhedrin	transcription	2	M0	0.0863	0.2514	2.9123	M7	0.0962	0.41595	4.32255
alpha2	107	agip8	HP	2	M1	0.4432	0.68285	1.5409	M7	0.4016	0.6177	1.538
alpha2	108	agip53	HP	2	M1	0.2392	2.04275	8.5401	M7	0.0276	0.34215	12.3956
alpha2	109	agip131	HP	2	M1	0.6588	0.37015	0.5618	M7	0.6532	0.36175	0.5538
alpha2	110	hypothetical	HP	29	M1	0.1082	0.183918	1.6994	M7	0.0381	0.129593	3.40256
alpha2	111	HP	envelope	24	M1	0.0771	0.0409636	0.531573	M7	0.0377	0.0278773	0.739095
alpha2	114	pif5	host infection	24	M1	0.2836	0.181259	0.639205	M8	0.0914	0.128023	1.40057
alpha2	114	pif5	host infection	24	M1	0.2836	0.181259	0.639205	M7	0.0914	0.127977	1.40052
alpha2	115	HP	envelope	20	M1	0.4935	0.236223	0.478641	M7	0.3142	0.203955	0.649109
alpha2	115	HP	envelope	20	M1	0.4935	0.236223	0.478641	M7	0.3142	0.203955	0.649109
alpha2	116	odv-ec27	envelope	22	M1	0.1325	0.153782	1.1609	M7	0.0537	0.101695	1.89446
alpha2	117	odv-e18	envelope	18	M1	0.1241	0.098025	0.79013	M7	0.0535	0.053785	1.0063
alpha2	118	49k	transcription	23	M1	0.2601	0.1346	0.517533	M7	0.0591	0.10355	1.7533
alpha2	120	alk-exo	transcription	25	M1	0.3642	0.19195	0.527114	M7	0.215	0.161118	0.749177
alpha2	122	gp16	transcription	15	M1	0.2156	0.712925	3.30694	M7	0.0922	0.230275	2.49728
alpha2	123	p24	capsid	20	M1	0.2416	0.150135	0.621465	M7	0.1179	0.115575	0.980445
alpha2	125	AcOrf-29	HP	6	M1	0.2016	1.8111	8.98542	M7	0.0273	0.304375	11.1343
alpha2	128	Ac-fgf	apoptosis	5	M1	0.4922	0.2831	0.57525	M7	0.4565	0.266925	0.5848
alpha2	128	Ac-fgf	apoptosis	5	M2	2.038	0.858375	0.4212	M8	2.0777	0.89075	0.428725
alpha2	129	HP	HP	12	M1	0.2047	3.73353	18.2349	M7	0.0213	0.217825	10.2305
alpha2	130	HP	HP	24	M1	0.1239	0.100305	0.809627	M7	0.0678	0.0720091	1.06205
alpha2	131	p45-48	apoptosis	24	M1	0.2493	0.148482	0.5955	M8	0.0834	0.142373	1.70642
alpha2	132	p12	DNA binding	18	M1	0.1984	0.42645	2.14947	M7	0.0381	0.181275	4.76371
alpha2	134	vp39	host infection	24	M1	0.32	0.178732	0.558541	M7	0.0515	0.144164	2.79701
alpha2	136	gp41	replication	24	M1	0.1548	0.105823	0.683441	M7	0.1047	0.0795182	0.75975
alpha2	137	HP	DNA binding	11	M1	0.2142	1.18423	5.52971	M7	0.0123	0.21918	17.8639
alpha2	138	HP	HP	20	M1	0.3808	0.145395	0.3818	M7	0.258	0.120925	0.46875
alpha2	139	HP	HP	20	M1	0.1394	0.062735	0.450115	M7	0.1101	0.053545	0.48648
alpha2	142	AcOrf-51	HP	5	M2	20.7673	8.57205	0.41275	M8	17.3775	7.2678	0.41825
alpha2	143	iap2	apoptosis	22	M1	0.4596	0.19178	0.4173	M7	0.2452	0.16125	0.657573
alpha2	144	HP	HP	20	M1	0.383	0.197456	0.515569	M7	0.2073	0.154363	0.744687
alpha2	145	vp1054	capsid	24	M1	0.3818	0.139909	0.366436	M7	0.2158	0.111832	0.518132
alpha2	146	HP	HP	18	M2	6.5057	2.25336	0.346381	M7	0.0073	0.229112	31.2039
alpha2	150	HP	HP	10	M1	0.2093	3.73288	17.8382	M7	0.0131	0.36095	27.6309
alpha2	151	lef12	transcription	13	M1	0.4103	0.267825	0.652725	M8	0.4814	0.313987	0.652225
alpha2	152	lef11	replication	20	M1	0.4669	0.204329	0.437621	M7	0.3089	0.178864	0.578936
alpha2	153	HP	HP	21	M1	0.3992	0.186914	0.468177	M7	0.1944	0.155514	0.799964
alpha2	154	HP	HP	12	M1	0.1439	2.95665	20.5534	M7	0.0095	0.20108	21.1881
alpha2	155	sod	HP	20	M1	0.1758	0.123782	0.704241	M7	0.0829	0.0943409	1.13847
alpha2	156	HP	HP	13	M1	0.295	0.233167	0.7904	M7	0.1754	0.167875	0.957417
alpha2	157	dbp	HP	21	M1	0.3115	0.231203	0.742225	M8	0.2316	0.216444	0.934681
alpha2	158	cath	host infection	21	M1	0.2339	0.180036	0.76975	M7	0.0502	0.121077	2.41245
alpha2	159	arif-1	host infection	13	M1	0.4939	0.205583	0.416217	M7	0.3794	0.184825	0.487175
alpha2	160	HP	HP	15	M1	0.1834	4.50248	24.5537	M7	0.0089	0.214675	24.0803
alpha2	162	lef1	transcription	25	M1	0.3942	0.184382	0.4677	M7	0.1951	0.149955	0.768586
alpha2	163	HP	HP	7	M2	5.7479	3.20485	0.55755	M7	0.2855	9.3595	32.7806
alpha2	167	Ac-ctx	host infection	10	M0	0.0438	0.07446	1.70155	M7	0.0537	0.1015	1.88925
alpha2	171	Ac-p43	transcription	6	M1	0.4299	0.42105	0.9795	M7	0.4175	0.42465	1.01695
alpha2	173	Ac-odv-e66	envelope	18	M1	0.3455	0.174379	0.504696	M8	0.2055	0.147383	0.717287
alpha2	174	Ac-pcna	envelope	4	M1	0.3358	0.1243	0.37015	M7	0.3069	0.11835	0.3856
alpha2	175	Ac-lef10	RNA polymerase	17	M1	0.5369	0.10216	0.19026	M7	0.4702	0.095625	0.20335
alpha2	176	AcOrf-63	HP	7	M1	0.3617	0.320225	0.885375	M7	0.2073	0.277363	1.33789
alpha2	177	AcOrf-69	HP	13	M1	0.2525	0.423717	1.6783	M8	0.7376	1.20345	1.63148
alpha2	179	AcOrf-84	HP	4	M2	8.6936	2.64878	0.3047	M7	0.5665	0.219517	0.387483
alpha2	180	Ac-HE65	transcription	7	M1	0.3111	0.290838	0.934787	M8	0.2793	0.2823	1.01085
alpha2	187	J-domain	envelope	17	M1	0.3918	0.216145	0.551735	M7	0.2789	0.176905	0.634275
alpha2	188	P13	host infection	11	M1	0.3324	0.188221	0.566229	M7	0.1557	0.132407	0.850729
alpha2	189	AdorNPV_gp088	HP	19	M1	0.3303	0.18583	0.56269	M8	0.2937	0.184055	0.62658
alpha2	190	HP	HP	6	M1	0.2344	4.96719	21.1933	M7	0.0099	0.279725	28.1271
alpha2	191	FGF	host infection	18	M1	0.3888	0.181268	0.466214	M8	0.4132	0.206986	0.500959
alpha2	192	HP	HP	16	M1	0.4774	0.201885	0.42289	M7	0.3025	0.17515	0.57902
alpha2	192	HP	HP	16	M1	0.4774	0.201885	0.42289	M7	0.3025	0.17515	0.57902
alpha2	193	HP	HP	13	M1	0.5699	0.229975	0.403512	M7	0.23	0.183419	0.79765
alpha2	194	agip7	HP	4	M0	0.6572	0.051	0.0776	M7	0.6965	0.052825	0.075825
alpha2	195	agip13	HP	2	M1	0.309	0.35955	1.1637	M7	0.2317	0.28035	1.20965
alpha2	196	agse18	HP	3	M1	0.1963	4.91765	25.0574	M7	0.0048	0.17795	36.9473
alpha2	197	HP	HP	4	M1	0.3206	1.4502	4.52305	M7	0.0977	0.476	4.873
alpha2	199	agip31	HP	5	M1	0.4163	0.719875	1.72933	M7	0.2064	0.3927	1.9032
alpha2	200	AgipMNPV_gp044	HP	11	M0	0.0051	0.140792	27.798	M7	0.009	0.206367	23.0255
alpha2	201	agip51	HP	5	M1	0.2518	0.274667	1.0907	M7	0.1603	0.198083	1.23547
alpha2	202	agip69	HP	3	M1	0.3757	0.3325	0.88505	M7	0.2983	0.282875	0.948275
alpha2	203	AgipMNPV_gp072	HP	19	M1	0.4531	0.21036	0.46428	M7	0.2072	0.162515	0.784345
alpha2	204	agip82	host infection	4	M2	1.7296	1.03022	0.595633	M7	0.0302	0.252783	8.36095
alpha2	205	agip84	HP	2	M1	0.3483	0.3917	1.1246	M7	0.2481	0.3335	1.34425
alpha2	206	agip111	HP	2	M1	0.2804	0.59925	2.13675	M7	0.1234	0.3234	2.62025
alpha2	207	AgipMNPV_gp124	HP	10	M1	0.3229	0.219393	0.679457	M7	0.1707	0.187843	1.1004
alpha2	208	agip125	HP	16	M1	0.4098	0.161928	0.395122	M7	0.2903	0.145167	0.500028
alpha2	209	agip135	HP	2	M1	0.2011	8.7257	43.3814	M7	0.006	0.3126	52.2321
alpha2	210	agip136	HP	4	M2	4.2347	2.55843	0.604175	M8	3.7345	2.30745	0.617875
alpha2	211	AgipMNPV_gp140	HP	6	M1	0.6206	0.23715	0.38205	M7	0.4937	0.234212	0.4744
alpha2	212	agip152	HP	4	M0	0.0048	0.161675	33.7259	M7	0.008	0.257625	32.152
alpha2	213	AT573_gp002	HP	14	M1	0.4183	0.169431	0.40505	M7	0.3114	0.150138	0.482194
alpha2	216	AT573_gp056	capsid	15	M1	0.3202	0.218245	0.68153	M7	0.1784	0.167345	0.937745
alpha2	217	HP	replication	5	M1	0.189	3.17392	16.7924	M7	0.009	0.221083	24.5707
alpha2	218	AT573_gp101	HP	10	M1	0.4312	0.226833	0.52605	M7	0.3596	0.197667	0.5497
alpha2	219	AT573_gp103	HP	12	M1	0.1773	2.89333	16.3153	M7	0.0253	0.225	8.88433
alpha2	220	HP	HP	8	M1	0.2598	0.22209	0.85485	M7	0.0792	0.1635	2.0647
alpha2	221	HP	HP	10	M1	0.2708	0.232858	0.85995	M7	0.1945	0.163808	0.8424
alpha2	222	AT573_gp126	HP	11	M1	0.3123	0.209257	0.670114	M7	0.1866	0.167664	0.898393
alpha2	223	HP	replication	4	M1	0.3035	0.23305	0.767717	M7	0.1944	0.175467	0.902433
alpha2	224	ORF-24	HP	2	M1	0.4815	0.1897	0.39395	M7	0.4553	0.18605	0.40855
alpha2	225	CCNVgp027	HP	8	M1	0.3932	0.203662	0.51795	M7	0.2609	0.174525	0.668763
alpha2	226	ORF-34	HP	4	M1	0.3174	0.2053	0.646775	M7	0.2745	0.180375	0.657025
alpha2	226	ORF-34	HP	4	M1	0.3174	0.2053	0.646775	M8	7.8269	4.95568	0.633175
alpha2	227	ORF-36	HP	2	M0	0.2965	0.2119	0.71475	M7	0.4994	0.33645	0.67375
alpha2	227	ORF-36	HP	2	M1	0.487	0.3455	0.70935	M7	0.4994	0.33645	0.67375
alpha2	228	ORF-89	HP	3	M1	0.3053	0.267725	0.876925	M7	0.2539	0.221775	0.87365
alpha2	228	ORF-89	HP	3	M1	0.3053	0.267725	0.876925	M7	0.2539	0.221775	0.87365
alpha2	229	ORF-103	HP	2	M1	0.2302	0.20295	0.88155	M7	0.317	0.18425	0.5812
alpha2	229	ORF-103	HP	2	M2	1.5237	0.5539	0.3635	M8	1.5342	0.55515	0.3618
alpha2	230	ORF-104	HP	2	M1	0.4703	0.2065	0.43915	M7	0.4673	0.20435	0.43735
alpha2	231	ORF-105	HP	2	M1	0.5167	0.18715	0.36225	M7	0.5002	0.1845	0.36885
alpha2	232	ORF-109	HP	2	M1	0.5117	0.1847	0.36105	M7	0.5152	0.1832	0.3556
alpha2	233	ORF-135	HP	2	M0	0.5308	0.0866	0.1631	M7	0.6	0.09835	0.16395
alpha2	235	agip60	HP	8	M1	0.4985	0.259663	0.520913	M7	0.3953	0.229825	0.581425
alpha2	236	HP	HP	3	M1	0.2417	0.3513	1.4536	M7	0.1155	0.90755	7.8589
alpha2	236	HP	HP	3	M2	19.7602	7.7071	0.39005	M7	0.1155	0.90755	7.8589
alpha2	237	HP	HP	2	M1	0.2802	0.2662	0.94995	M7	0.2207	0.22765	1.03165
alpha2	237	HP	HP	2	M0	0.1663	0.19355	1.1638	M7	0.2207	0.22765	1.03165
alpha2	238	HP	HP	3	M1	0.3851	0.34945	0.9073	M7	0.2368	0.27495	1.16085
alpha2	257	HP	host infection	12	M2	1.1813	0.703064	0.595136	M8	0.6499	0.466386	0.717593
alpha2	258	HP	HP	2	M1	0.2822	11.2182	39.7566	M7	0.0305	1.08885	35.6987
alpha2	270	LSNPV_gpp117	DNA binding	4	M1	0.4398	0.382533	0.869733	M7	0.3654	0.322683	0.883067
alpha2	271	HP	HP	4	M1	0.4617	0.354625	0.768025	M7	0.3046	0.294675	0.967375
alpha2	275	HP	HP	2	M1	0.2915	5.0261	17.2429	M7	0.008	0.4878	61.0903
alpha2	287	NANV_gp57	replication	23	M1	0.415	0.200141	0.482241	M7	0.1962	0.160145	0.816264
alpha2	299	HP	HP	8	M1	0.1826	3.51173	19.2309	M7	0.0084	0.221525	26.3863
gamma	1	pif-0	envelope	38	M1	0.1209	0.21935	1.81507	M7	0.0682	0.11185	1.6411
gamma	2	pif-1	envelope	38	M1	0.2511	0.3271	1.3028	M7	0.1512	0.188725	1.2481
gamma	3	vp91	capsid	38	M1	0.2718	0.2568	0.94495	M7	0.1635	0.188425	1.15237
gamma	4	pif-2	envelope	38	M1	0.0842	0.135875	1.61312	M7	0.0453	0.070425	1.5541
gamma	5	P47	transcription	38	M1	0.1922	0.27445	1.42795	M7	0.1083	0.161525	1.4912
gamma	6	P74	envelope	38	M1	0.1209	0.21935	1.81507	M7	0.0682	0.11185	1.6411
gamma	7	helicase	replication	38	M1	0.1177	0.19135	1.62542	M8	0.6036	1.05415	1.7464
gamma	8	DNApol	replication	38	M1	0.1566	0.151325	0.966275	M7	0.1001	0.109525	1.09373
gamma	9	38K	capsid	38	M1	0.2283	0.2198	0.9628	M7	0.1308	0.13735	1.0504
gamma	10	LEF-8	transcription	38	M1	0.1451	0.1561	1.0755	M7	0.0803	0.098425	1.2263
gamma	11	LEF-9	transcription	38	M1	0.2165	0.20695	0.955775	M7	0.1266	0.133725	1.05622
gamma	12	pif-3	envelope	38	M1	0.2425	0.3753	1.54767	M7	0.1306	0.2205	1.68877
gamma	13	VLF-1	transcription	38	M1	0.1521	0.23915	1.57238	M7	0.0787	0.1403	1.78222
gamma	15	HP	envelope	38	M1	0.0842	0.135875	1.6131	M7	0.0453	0.070425	1.5541
gamma	59	HP	HP	3	M1	0.2919	0.328125	1.12403	M7	0.2028	0.2555	1.25968
gamma	60	HP	HP	3	M1	0.3765	0.419325	1.11373	M7	0.2708	0.3537	1.30602
gamma	61	HP	HP	3	M1	0.3449	0.4714	1.36695	M7	0.1614	0.297475	1.8434
gamma	62	HP	HP	3	M0	0.0405	0.052175	1.28782	M7	0.0506	0.0666	1.31577
gamma	63	HP	HP	3	M1	0.4068	0.393075	0.96625	M7	0.2963	0.3074	1.03765
gamma	64	HP	HP	3	M1	0.2163	0.239175	1.10607	M7	0.1544	0.1855	1.20162
gamma	65	HP	host infection	31	M1	0.1775	1.2005	6.76275	M7	0.0412	0.33225	8.06625
gamma	66	HP	HP	3	M1	0.1255	0.3061	2.43827	M7	0.0764	0.157375	2.05992
gamma	67	HP	HP	2	M2	68.7563	6.71365	0.0976	M8	75.6854	7.40615	0.09785
gamma	68	HP	HP	2	M1	0.5072	0.16305	0.32145	M7	0.5	0.1621	0.3242
gamma	69	HP	HP	2	M1	0.425	0.1772	0.41685	M7	0.4038	0.17105	0.42355
gamma	70	HP	HP	3	M1	0.4108	0.11725	0.285417	M7	0.3657	0.108733	0.297317
gamma	71	HP	envelope	32	M1	0.2304	0.33295	1.44538	M7	0.1139	0.196875	1.72795
gamma	111	HP	envelope	24	M1	0.0265	0.030825	1.16443	M7	0.0109	0.013	1.19798
gamma	114	pif5	host infection	24	M1	0.0794	0.17895	2.25292	M7	0.0373	0.0865	2.31798
gamma	114	pif5	host infection	24	M1	0.0794	0.17895	2.25292	M7	0.0373	0.0865	2.31798
gamma	115	Ac-PH	envelope	9	M1	0.0265	0.03085	1.16425	M7	0.0109	0.013	1.1979
gamma	116	odv-ec27	envelope	22	M1	0.1036	1.45	14.0005	M7	0.0116	0.14215	12.2395
gamma	118	49k	transcription	23	M1	0.1432	0.254925	1.77975	M7	0.0915	0.140525	1.53533
gamma	120	alk-exo	transcription	25	M1	0.2543	0.26875	1.05688	M7	0.1446	0.192925	1.33442
gamma	130	HP	HP	24	M1	0.0805	0.122725	1.52372	M7	0.0465	0.078125	1.6789
gamma	131	p45-48	apoptosis	24	M1	0.1539	0.18385	1.19505	M7	0.0893	0.1207	1.35147
gamma	134	vp39	host infection	24	M1	0.0647	0.411225	6.35375	M7	0.0122	0.117975	9.704
gamma	136	gp41	replication	24	M1	0.1208	0.385325	3.19068	M7	0.0433	0.125325	2.8952
gamma	145	vp1054	capsid	24	M1	0.1072	0.248925	2.32132	M7	0.0499	0.1299	2.60202
gamma	162	lef1	transcription	25	M1	0.2921	0.4662	1.59605	M7	0.1619	0.267475	1.65187
gamma	226	Orf_118	HP	8	M1	0.1432	0.254925	1.77975	M7	0.0915	0.1405	1.53533
gamma	229	Orf_121	HP	8	M1	0.2584	0.15435	0.597325	M7	0.1568	0.117825	0.7515
gamma	231	odv-e56	HP	9	M1	0.1294	6.3113	48.7597	M7	0.0032	0.15875	50.3452
gamma	249	HP	HP	3	M1	0.3866	0.32175	0.832275	M7	0.291	0.262625	0.9026
gamma	251	HP	HP	3	M1	0.3079	0.284975	0.925675	M7	0.2026	0.228475	1.12785
gamma	252	HP	HP	3	M1	0.3583	0.273925	0.764575	M7	0.2404	0.2292	0.95335
gamma	255	HP	HP	3	M1	0.1346	0.374625	2.78397	M7	0.0626	0.15385	2.45838
gamma	260	HP	HP	2	M1	0.2782	0.06805	0.24465	M7	0.3	0.07065	0.2356
gamma	262	HP	replication	3	M1	0.1814	0.19705	1.08605	M7	0.1355	0.150375	1.1095
gamma	263	HP	HP	3	M1	0.2194	0.294575	1.34275	M7	0.1461	0.2082	1.42508
gamma	264	HP	HP	3	M0	0.1121	0.13765	1.22828	M7	0.1287	0.20535	1.59597
gamma	265	odv-e18	replication	3	M1	0.0458	0.182725	3.98838	M7	0.0131	0.060275	4.60015
gamma	266	HP	HP	3	M0	0.0453	0.0771	1.7012	M7	0.0517	0.09485	1.83475
gamma	267	HP	HP	3	M1	0.2008	0.540188	2.6903	M7	0.1133	0.144	1.27056
gamma	268	HP	HP	2	M0	0.1116	0.0578	0.51775	M7	0.172	0.08325	0.48405
gamma	269	HP	HP	3	M1	0.3893	0.32545	0.835925	M7	0.3621	0.308925	0.853225
gamma	271	HP	HP	3	M1	0.0711	0.146375	2.0584	M7	0.0438	0.082725	1.88845
gamma	272	HP	HP	3	M0	0.1167	0.067975	0.58275	M7	0.1322	0.0761	0.575675
gamma	273	HP	HP	3	M1	0.1788	0.179075	1.00172	M7	0.1349	0.141975	1.05265
gamma	274	HP	HP	3	M1	0.3795	0.314475	0.8287	M7	0.2912	0.2582	0.886775
gamma	275	HP	HP	3	M1	0.3079	0.284975	0.925675	M7	0.2026	0.22845	1.12785
gamma	276	HP	HP	3	M1	0.355	0.26065	0.73425	M7	0.2441	0.21975	0.900375
gamma	277	HP	HP	3	M1	0.3352	0.21175	0.631675	M7	0.2753	0.178975	0.6502
gamma	278	HP	HP	3	M1	0.1346	0.374625	2.78397	M7	0.0626	0.15385	2.4585
gamma	279	HP	HP	2	M0	0.2479	0.07745	0.3125	M7	0.2627	0.0812	0.30895
gamma	280	HP	HP	3	M1	0.3809	0.41555	1.09102	M7	0.2317	0.3034	1.30917
gamma	281	HP	HP	3	M1	0.4203	0.220525	0.52465	M8	0.6135	0.28515	0.464825
gamma	282	p40	host infection	3	M1	0.0965	0.123675	1.28215	M7	0.0616	0.0773	1.25477
gamma	283	HP	HP	2	M1	0.2782	0.06805	0.24465	M7	0.3	0.07065	0.2356
gamma	284	HP	HP	3	M0	0.0788	0.078125	0.99145	M7	0.0802	0.093375	1.1645
gamma	285	HP	HP	3	M1	0.1814	0.197025	1.08603	M7	0.1355	0.15035	1.10955
gamma	286	HP	HP	3	M1	0.2194	0.29455	1.34275	M7	0.1461	0.2082	1.42508
gamma	287	LEF-2	replication	23	M1	0.2286	0.477575	2.08933	M7	0.1375	0.242025	1.76028
gamma	288	HP	HP	3	M0	0.1121	0.137625	1.22828	M7	0.1287	0.20535	1.59595
gamma	289	odv-e18	envelope	3	M1	0.0458	0.182725	3.9884	M7	0.0131	0.0603	4.60198
gamma	290	HP	HP	3	M0	0.0453	0.0771	1.7012	M7	0.0517	0.09485	1.83475
gamma	291	HP	HP	3	M1	0.2297	1.04153	4.53452	M7	0.1147	0.618967	5.39723
gamma	292	HP	HP	2	M0	0.1116	0.0578	0.51775	M7	0.172	0.08325	0.48405
gamma	293	HP	HP	3	M1	0.3893	0.32545	0.8359	M7	0.3621	0.308925	0.85325
gamma	294	HP	HP	3	M1	0.3069	0.313675	1.02215	M7	0.2437	0.25105	1.0304
gamma	295	HP	HP	3	M1	0.0711	0.146375	2.0584	M7	0.0438	0.082725	1.88843
gamma	296	HP	HP	3	M0	0.1167	0.067975	0.582775	M7	0.1322	0.076125	0.575675
gamma	297	HP	HP	3	M1	0.1788	0.179075	1.00172	M7	0.1349	0.141975	1.05262
gamma	298	HP	HP	3	M1	0.2966	0.33535	1.13065	M7	0.2218	0.226225	1.01982
nudivirus	1	pif-0	envelope	38	M1	0.1745	4.73241	27.1217	M7	0.0113	0.212287	18.8006
nudivirus	2	pif-1	envelope	38	M1	0.2613	6.00694	22.9917	M7	0.0065	0.2613	40.4869
nudivirus	3	vp91	capsid	38	M1	0.4486	0.260525	0.580775	M7	0.3109	0.223463	0.718688
nudivirus	4	pif-2	envelope	38	M1	0.2114	6.07945	28.7515	M7	0.0075	0.205788	27.5612
nudivirus	5	P47	transcription	38	M2	2.7371	1.07311	0.392062	M8	8.6072	3.45701	0.40165
nudivirus	6	P74	envelope	38	M1	0.1745	4.7326	27.1228	M7	0.0113	0.212275	18.7991
nudivirus	7	helicase	replication	38	M1	0.2296	2.68506	11.6968	M7	0.0061	0.2228	36.358
nudivirus	8	DNApol	replication	38	M1	0.1904	2.75624	14.4778	M7	0.0091	0.201375	22.2164
nudivirus	10	LEF-8	transcription	38	M1	0.2439	6.07465	24.9022	M7	0.0074	0.252075	34.0845
nudivirus	11	LEF-9	transcription	38	M1	0.3249	0.852888	2.62529	M8	1.6049	3.46175	2.15702
nudivirus	12	pif-3	envelope	38	M1	0.2918	1.66273	5.69844	M7	0.0099	0.299775	30.3367
nudivirus	13	VLF-1	transcription	38	M1	0.3759	0.26835	0.7138	M8	0.5874	0.357013	0.607788
nudivirus	14	hypothetical	envelope	5	M2	6.8352	2.89689	0.423825	M8	4.7465	2.87929	0.606625
nudivirus	15	hypothetical	envelope	38	M1	0.2127	3.77445	17.7427	M7	0.0075	0.205775	27.5613
nudivirus	16	Ac81-like	HP	12	M1	0.2583	0.313163	1.21264	M7	0.1779	0.207375	1.1655
nudivirus	17	ODV-E56	envelope	5	M1	0.1894	2.33007	12.3036	M8	0.216	2.01211	9.31491
nudivirus	18	GMK	replication	5	M2	1.2094	0.732842	0.605975	M8	1.1588	0.686983	0.592875
nudivirus	19	p-loop_NTPase	DNA binding	5	M1	0.3525	0.293125	0.8316	M8	4.9258	5.63316	1.14361
nudivirus	20	IAP	apoptosis	5	M1	0.4077	0.280687	0.688462	M7	0.1349	0.2042	1.51361
nudivirus	21	p-loop_NTPase	DNA binding	5	M1	0.2985	0.267388	0.895775	M8	0.5887	0.424287	0.720712
nudivirus	22	hypothetical	HP	5	M0	0.1083	0.147663	1.36406	M7	0.1344	0.170375	1.26801
nudivirus	23	ODV-E28	envelope	5	M1	0.156	1.39534	8.946	M7	0.0318	0.185512	5.83767
nudivirus	24	LEF-4	RNA polymerase	5	M2	4.482	2.13417	0.4762	M8	15.7295	8.5384	0.542825
nudivirus	25	LEF-5	RNA polymerase	5	M1	0.5347	0.63295	1.18362	M7	0.3472	0.641888	1.84861
nudivirus	26	integrase	replication	5	M1	0.2871	3.13329	10.9151	M7	0.0082	0.288175	35.0102
nudivirus	27	P51	replication	5	M2	2.0988	1.01297	0.482637	M8	0.7037	0.3643	0.51775
nudivirus	28	Ac92-like	HP	5	M2	2.3525	0.950975	0.404263	M8	2.1165	0.859825	0.406237
nudivirus	29	ODV-E28	envelope	11	M1	0.156	1.39535	8.94606	M7	0.0318	0.185525	5.8377
nudivirus	30	LEF-4	RNA polymerase	6	M2	4.4896	2.1378	0.476175	M8	16.1348	8.7582	0.542813
nudivirus	31	LEF-5	RNA polymerase	13	M2	17.9664	9.45846	0.52645	M7	0.012	0.301825	25.117
nudivirus	32	integrase	replication	5	M2	1.8429	2.82504	1.53292	M8	1.7001	2.70837	1.59307
nudivirus	33	P51	replication	6	M1	0.22	5.54216	25.1881	M7	0.0075	0.23054	30.5624
nudivirus	34	Ac92-like	HP	7	M2	2.3524	0.950963	0.404263	M8	2.1165	0.859825	0.406237
nudivirus	35	GrBNV_gp06-like	HP	2	M1	0.289	3.68945	12.7668	M7	0.0137	0.4387	32.0802
nudivirus	36	GrBNV_gp09-like	HP	2	M1	0.3124	10.9532	35.0589	M7	0.0077	0.5575	72.1887
nudivirus	37	hypothetical	HP	2	M1	0.444	0.20835	0.46925	M7	0.4108	0.21495	0.52335
nudivirus	38	GrBNV_gp23-like	HP	2	M1	0.2654	2.02305	7.62335	M7	0.0444	0.34505	7.7782
nudivirus	39	GrBNV_gp36-like	HP	2	M1	0.3904	11.7176	30.0109	M7	0.0251	1.455	57.995
nudivirus	40	GrBNV_gp37-like	HP	2	M1	0.2297	9.2025	40.0698	M7	0.0057	0.404	70.7214
nudivirus	41	GrBNV_gp39-like	HP	2	M1	0.375	0.26955	0.7188	M7	0.3429	0.23845	0.6956
nudivirus	42	GrBNV_gp41-like	HP	2	M1	0.5057	0.5857	1.15825	M7	0.468	0.54605	1.1668
nudivirus	43	GrBNV_gp48-like	HP	2	M1	0.4031	0.4115	1.02095	M7	0.3553	0.36475	1.0266
nudivirus	44	GrBNV_gp60-like	HP	2	M1	0.2728	5.83195	21.3803	M7	0.0056	0.4034	71.8044
nudivirus	45	Ac146-like	HP	2	M1	0.3654	10.8676	29.7452	M7	0.3533	10.6786	30.2232
nudivirus	46	GrBNV_gp81-like	HP	2	M1	0.5735	0.35505	0.61905	M7	0.5309	0.352	0.66295
nudivirus	47	GrBNV_gp83-like	HP	2	M1	0.1918	8.3987	43.7799	M7	0.0047	0.2652	56.9352
nudivirus	48	GrBNV_gp93-like	HP	2	M1	0.5585	0.63305	1.1334	M7	0.6024	0.6253	1.038
nudivirus	49	GrBNV_gp94-like	HP	2	M1	0.3532	12.0901	34.2288	M7	0.0243	1.817	74.7678
nudivirus	50	GrBNV_gp95-like	HP	2	M1	0.4796	0.55485	1.157	M7	0.3925	0.48545	1.23685
nudivirus	51	hypothetical	host infection	30	M2	42.3174	9.6205	0.22735	M7	0.0051	0.6227	121.954
nudivirus	52	hypothetical	host infection	2	M1	0.345	11.9664	34.6819	M7	0.0093	0.7439	79.6784
nudivirus	53	hypothetical	HP	3	M1	0.331	4.11685	12.4385	M7	0.0227	0.6324	27.8425
nudivirus	54	hypothetical	capsid	3	M2	1.0843	0.768875	0.709125	M8	1.1126	0.7889	0.709025
nudivirus	55	Ac68-like	HP	3	M1	0.2856	7.58878	26.5692	M7	0.0083	0.349975	41.9791
nudivirus	56	hypothetical	HP	3	M0	0.0037	0.149075	40.0952	M7	0.0156	0.182275	11.6635
nudivirus	57	hypothetical	HP	3	M1	0.3735	0.3404	0.9114	M7	0.2905	0.29975	1.03192
nudivirus	58	helicase	replication	7	M1	0.2324	1.83429	7.89161	M7	0.0061	0.2228	36.358
nudivirus	152	AcOrf-69	replication	5	M1	0.4674	0.2376	0.50845	M7	0.4397	0.23345	0.5309
nudivirus	177	AcOrf-69	HP	13	M1	0.4674	0.23765	0.50845	M7	0.4397	0.2334	0.5309
nudivirus	198	GrBNV_gp13-like	HP	2	M1	0.3359	0.53635	1.5967	M7	0.2391	0.3899	1.6305
nudivirus	199	OrNV_gp006	HP	2	M1	0.3369	10.4539	31.0309	M7	0.0242	1.2957	53.454
nudivirus	201	HP	HP	2	M2	5.3362	1.757	0.32925	M7	0.3231	10.0952	31.2451
nudivirus	203	GrBNV_gp72-like	HP	2	M1	0.3435	1.6387	4.77025	M7	0.1455	0.62015	4.26215
nudivirus	205	GrBNV_gp76-like	HP	2	M1	0.3709	11.6504	31.41	M7	0.0172	1.0286	59.6706
nudivirus	207	GrBNV_gp97-like	HP	3	M2	31.269	10.0205	0.32045	M7	0.0164	0.9635	58.845
nudivirus	209	OrNV_gp047	HP	5	M1	0.3087	0.335162	1.08575	M7	0.1447	0.202387	1.39856
nudivirus	210	OrNV_gp051	HP	5	M1	0.392	0.3354	0.85555	M7	0.2659	0.263875	0.992275
nudivirus	213	HZV_115-like	HP	2	M1	0.1592	7.2301	45.4052	M7	0.0045	0.24545	53.983
nudivirus	215	GrBNV_gp59-like	HP	2	M1	0.2601	9.2787	35.6799	M7	0.0177	0.66675	37.6732
nudivirus	217	GrBNV_gp28-like	replication	2	M2	20.7924	13.1934	0.6345	M7	0.3512	10.5138	29.9396
nudivirus	219	GrBNV_gp62-like	HP	2	M1	0.5519	15.0911	27.3456	M7	0.0654	6.0999	93.2738
nudivirus	220	GrBNV_gp33-like	HP	2	M1	0.3078	1.24515	4.04475	M7	0.0316	0.58685	18.5721
nudivirus	221	GrBNV_gp35-like	HP	2	M1	0.1732	8.0427	46.4307	M7	0.0059	0.26455	44.7264
nudivirus	222	GrBNV_gp43-like	HP	2	M1	0.198	8.8785	44.8367	M7	0.0044	0.3469	79.2803
nudivirus	225	HP	HP	2	M1	0.3263	0.09535	0.292275	M7	0.3143	0.09115	0.29005
nudivirus	238	HP	HP	2	M1	0.3359	0.53635	1.59675	M7	0.2391	0.38985	1.6305
nudivirus	239	HP	HP	2	M1	0.3263	0.09535	0.2923	M7	0.3143	0.09115	0.29005
nudivirus	240	HP	HP	3	M1	0.3153	9.2405	29.308	M8	7.3196	14.0046	1.91328
nudivirus	241	HP	HP	2	M1	0.2715	10.5053	38.6881	M7	0.0048	0.3751	77.6314
nudivirus	242	HP	HP	2	M2	21.0558	13.3604	0.6345	M8	17.4592	10.9055	0.6246
nudivirus	243	HP	HP	2	M1	0.3605	0.57105	1.58405	M7	0.0152	0.6184	40.7961
nudivirus	244	HP	HP	2	M1	0.1732	8.0427	46.4307	M7	0.0059	0.26455	44.7261
nudivirus	245	DNA	replication	2	M1	0.288	9.2585	32.1451	M7	0.0645	2.9166	45.1947
nudivirus	246	HP	HP	3	M1	0.1974	1.10308	5.58865	M7	0.0485	0.38665	7.97743
nudivirus	247	HP	HP	5	M1	0.3765	0.505988	1.34399	M7	0.2102	0.300013	1.42732
nudivirus	248	HP	HP	2	M1	0.2601	9.2787	35.6799	M7	0.0177	0.66675	37.6733
nudivirus	249	HP	HP	2	M1	0.3743	5.8501	15.6298	M7	0.0802	1.02925	12.8292
nudivirus	250	HP	HP	2	M1	0.5621	2.17395	3.8675	M7	0.0654	6.0999	93.2738
nudivirus	251	HP	HP	3	M1	0.4017	0.97855	2.43625	M7	0.1865	0.558625	2.9955
nudivirus	252	HP	HP	2	M1	0.3435	1.6387	4.77025	M7	0.1455	0.62015	4.2621
nudivirus	253	HP	HP	2	M1	0.5211	0.78195	1.50055	M7	0.0091	0.5984	65.9981
nudivirus	254	HP	HP	2	M1	0.3709	11.6504	31.41	M7	0.0172	1.0287	59.6705
nudivirus	255	HP	HP	2	M1	0.3814	12.2265	32.0548	M7	0.0136	0.9824	72.2686
nudivirus	256	HP	HP	2	M1	0.4074	12.2475	30.0663	M7	0.0292	2.1185	72.666
nudivirus	259	HP	HP	2	M1	0.3032	0.1606	0.5296	M7	0.2999	0.1551	0.5173
nudivirus	260	HP	HP	2	M2	2.1862	1.03445	0.4732	M8	2.1847	1.0365	0.4744
nudivirus	261	HP	HP	2	M2	29.813	7.14835	0.2398	M7	0.4346	0.20125	0.463
nudivirus	262	thymidylate	replication	2	M1	0.3369	10.4539	31.0309	M7	0.0242	1.2959	53.453
nudivirus	263	HP	HP	3	M2	11.0036	9.98805	0.9077	M8	12.1359	10.9456	0.901925
nudivirus	264	HP	HP	2	M1	0.4788	0.3124	0.65245	M7	0.4412	0.31335	0.71025
nudivirus	265	esterase	replication	2	M1	0.3658	0.34525	0.9439	M7	0.3158	0.2991	0.9472
nudivirus	266	HP	HP	2	M1	0.3788	11.0893	29.2779	M7	0.1518	6.4672	42.6085
nudivirus	267	HZV_115-like	HP	2	M1	0.1592	7.23	45.4051	M7	0.0045	0.2454	53.9825
nudivirus	278	HP	HP	2	M1	0.3032	0.16055	0.5296	M7	0.2999	0.1551	0.51725
nudivirus	280	11k	HP	3	M1	0.2409	6.15637	25.5552	M7	0.0097	0.32065	33
nudivirus	281	HP	HP	2	M1	0.4825	0.22845	0.47345	M7	0.5005	0.2308	0.4611
nudivirus	283	HP	HP	2	M1	0.4788	0.31245	0.65245	M7	0.4412	0.31335	0.71025
nudivirus	284	HP	HP	2	M1	0.2938	6.47175	22.0241	M7	0.0438	0.88275	20.1429
nudivirus	285	HP	HP	2	M1	0.3142	11.7889	37.5209	M7	0.0165	0.5377	32.5112
sirna	1	pif-0	envelope	38	M1	0.1956	1.246	6.3696	M7	0.0292	0.2522	8.62715
sirna	2	pif-1	envelope	38	M1	0.277	6.3977	23.093	M7	0.0054	0.3944	73.4464
sirna	3	vp91	capsid	38	M1	0.232	9.1657	39.5085	M7	0.005	0.31555	63.5333
sirna	4	pif-2	envelope	38	M1	0.242	0.2942	1.2158	M8	5.0691	5.01575	0.9895
sirna	5	P47	transcription	38	M1	0.2745	0.43345	1.579	M8	1.0395	1.1624	1.11815
sirna	6	P74	envelope	38	M1	0.1956	1.246	6.3696	M7	0.029	0.25215	8.6924
sirna	7	helicase	replication	38	M1	0.2257	8.8784	39.3297	M7	0.005	0.332	66.1936
sirna	8	DNApol	replication	38	M1	0.2081	8.4281	40.5093	M7	0.0049	0.3166	64.9307
sirna	9	38K	capsid	38	M1	0.2712	9.9033	36.5103	M7	0.0072	0.4708	65.7251
sirna	10	LEF-8	transcription	38	M1	0.1447	6.8906	47.6323	M7	0.0028	0.1958	69.76
sirna	11	LEF-9	transcription	38	M1	0.2069	0.3143	1.51915	M7	0.1131	0.20125	1.78005
sirna	12	pif-3	envelope	38	M0	0.0176	0.14915	8.4859	M7	0.0331	0.19635	5.93225
sirna	13	VLF-1	transcription	38	M1	0.0657	3.775	57.4264	M7	0.0049	0.1283	26.1452
sirna	15	HP	envelope	38	M1	0.242	0.2942	1.2158	M8	7.888	7.805	0.9895
sirna	65	HP	host infection	31	M1	0.333	0.31485	0.94535	M7	0.3089	0.27965	0.9052
sirna	71	HP	envelope	32	M1	0.2059	8.4023	40.8164	M7	0.0042	0.2864	68.029
sirna	72	protein	DNA binding	29	M1	0.333	0.187114	0.561968	M7	0.2341	0.112159	0.479127
sirna	73	major	DNA binding	29	M1	0.3443	0.3997	1.16075	M7	0.2457	0.30285	1.23265
sirna	74	38-7K	host infection	29	M1	0.328	0.185025	0.564058	M7	0.2339	0.154908	0.662242
sirna	75	fusion	host infection	29	M1	0.277	0.61505	2.22005	M7	0.1258	0.3329	2.6471
sirna	76	ecdysone	host infection	29	M1	0.2741	0.4086	1.4904	M7	0.1293	0.29275	2.26375
sirna	77	calyx_polyhedrin	capsid	29	M1	0.4076	0.5276	1.29435	M7	0.0088	0.5482	62.5184
sirna	78	P87	capsid	29	M1	0.442	0.40975	0.927	M7	0.3353	0.35705	1.06505
sirna	79	P40	host infection	29	M1	0.2283	0.36975	1.61975	M7	0.137	0.23645	1.72615
sirna	80	Odv-e25	envelope	29	M1	0.1984	8.1607	41.1247	M7	0.0044	0.2895	65.9294
sirna	81	tlp20	HP	29	M1	0.2624	9.002	34.3075	M7	0.0207	1.0625	51.2545
sirna	82	LEF-3	DNA binding	29	M1	0.3181	2.01915	6.3483	M7	0.0708	0.5771	8.1493
sirna	83	fp25k	capsid	29	M1	0.0546	1.98952	36.4558	M7	0.0065	0.10125	15.6852
sirna	84	HP	DNA binding	29	M1	0.2084	8.5558	41.0535	M7	0.0044	0.2951	67.4118
sirna	85	HP	DNA binding	29	M1	0.3697	10.6933	28.9203	M7	0.0548	2.4384	44.4614
sirna	86	HP	transcription	29	M1	0.2587	8.8589	34.248	M7	0.0094	0.5415	57.8139
sirna	87	HP	replication	29	M1	0.2199	0.2709	1.23185	M7	0.0576	0.2618	4.54465
sirna	88	39K	transcription	29	M1	0.3556	4.97875	14.003	M7	0.066	1.3612	20.6394
sirna	89	LEF-3	transcription	29	M2	7.8839	3.003	0.3809	M8	8.8699	3.36965	0.3799
sirna	90	ie1	host infection	29	M1	0.3038	0.84355	2.7766	M8	1.2763	1.5184	1.18965
sirna	91	ie2	HP	29	M2	4.4088	2.00387	0.454517	M8	0.6068	0.890075	1.46684
sirna	103	el25	host infection	2	M1	0.3557	10.5289	29.6041	M7	0.0877	3.8673	44.0844
sirna	104	el25	host infection	2	M1	0.3557	10.5289	29.6044	M7	0.0877	3.8674	44.0842
sirna	105	HP	HP	2	M2	41.6635	2.24675	0.0539	M8	38.8881	2.0514	0.05275
sirna	106	polyhedrin	transcription	2	M0	0.0863	0.2514	2.9123	M7	0.0962	0.4159	4.32275
sirna	110	HP	HP	29	M0	0.1706	0.2744	1.60795	M7	0.2553	0.35095	1.37445
sirna	111	HP	envelope	24	M1	0.0749	4.0618	54.2241	M7	0.0011	0.0714	66.9579
sirna	114	pif5	host infection	24	M1	0.2705	4.10045	15.1587	M7	0.0443	0.4465	10.0809
sirna	115	HP	envelope	20	M1	0.4926	0.31375	0.63695	M7	0.5158	0.3148	0.61035
sirna	116	odv-ec27	envelope	22	M1	0.15	6.934	46.23	M7	0.0039	0.2087	53.3252
sirna	117	odv-e18	envelope	18	M1	0.3535	0.6241	1.76535	M7	0.286	0.5477	1.91485
sirna	120	alk-exo	transcription	25	M1	0.4279	0.4222	0.9867	M7	0.3551	0.3686	1.03805
sirna	123	p24	capsid	20	M1	0.2968	2.1188	7.13875	M7	0.0733	0.4023	5.48615
sirna	129	HP	HP	12	M1	0.2959	9.439	31.8964	M7	0.151	5.7069	37.7942
sirna	130	HP	HP	24	M1	0.1899	0.20945	1.1027	M7	0.1509	0.16235	1.0762
sirna	131	p45-48	apoptosis	24	M1	0.1813	8.3944	46.3124	M7	0.0036	0.22965	63.5566
sirna	134	vp39	host infection	24	M1	0.4237	0.4421	1.04345	M7	0.3742	0.3938	1.05225
sirna	136	gp41	replication	24	M1	0.1815	0.26875	1.4809	M8	3.2296	3.8752	1.1999
sirna	138	HP	HP	20	M1	0.1862	0.3166	1.70055	M7	0.1337	0.2189	1.6372
sirna	139	HP	HP	20	M1	0.0846	3.4844	41.1732	M7	0.0069	0.1601	23.2109
sirna	143	iap2	apoptosis	22	M1	0.4877	0.3028	0.620875	M7	0.3984	0.2825	0.70915
sirna	144	HP	HP	20	M1	0.2677	0.36835	1.37605	M7	0.1871	0.2644	1.41285
sirna	145	vp1054	capsid	24	M1	0.1426	1.24135	8.70625	M7	0.0221	0.188	8.50715
sirna	151	lef12	transcription	13	M1	0.2901	9.7795	33.7126	M7	0.0105	0.6298	59.7436
sirna	153	HP	HP	21	M1	0.4003	0.86365	2.15745	M7	0.1991	0.6212	3.12025
sirna	155	sod	HP	20	M1	0.1855	0.27425	1.47835	M7	0.0026	0.1775	68.4173
sirna	156	HP	HP	13	M1	0.1646	7.8389	47.636	M7	0.0063	0.3012	47.8088
sirna	157	dbp	HP	21	M1	0.3541	11.8958	33.5933	M7	0.0097	0.7026	72.2509
sirna	158	cath	host infection	21	M1	0.3445	0.5097	1.4793	M7	0.2286	0.40785	1.7837
sirna	159	arif-1	host infection	13	M1	0.4829	0.2616	0.54175	M7	0.5005	0.26455	0.52855
sirna	162	LEF-10	transcription	25	M1	0.2154	8.4288	39.1272	M8	7.6993	8.3299	1.0819
sirna	173	Ac-odv-e66	envelope	18	M1	0.2861	0.54915	1.9195	M7	0.1625	0.33365	2.05265
sirna	175	LEF-10	RNA polymerase	17	M1	0.6317	0.2625	0.41555	M7	0.6092	0.26	0.4268
sirna	180	HE65	transcription	7	M1	0.1838	8.101	44.0796	M7	0.0115	0.26105	22.6222
sirna	187	BJDP	envelope	17	M1	0.3962	0.4212	1.0633	M7	0.3016	0.345	1.14375
sirna	188	P13	host infection	11	M1	0.3407	0.3304	0.96955	M7	0.3	9.6839	32.2796
sirna	190	HP	HP	6	M1	0.2939	0.3824	1.30105	M7	0.2145	0.29005	1.35225
sirna	191	FGF	host infection	18	M1	0.2671	9.7829	36.6331	M7	0.0058	0.3805	65.065
sirna	192	HP	HP	16	M2	1.9234	1.41695	0.73665	M8	2.017	1.4974	0.7424
sirna	193	HP	HP	13	M0	0.0014	0.098	67.6194	M7	0.0077	0.12465	16.1209
sirna	200	HP	HP	11	M0	0.0032	0.2032	63.7814	M7	0.0066	0.3979	60.7364
sirna	203	HP	HP	19	M1	0.5082	0.4111	0.8089	M7	0.5059	0.3978	0.7864
sirna	207	HP	HP	10	M1	0.3907	2.59905	6.65265	M7	0.1722	0.5935	3.4458
sirna	208	HP	HP	16	M1	0.3858	0.49275	1.27715	M7	0.2996	0.3938	1.31425
sirna	221	HP	HP	10	M0	0.0073	0.1392	19.1449	M7	0.0088	0.17995	20.3346
sirna	237	HP	HP	9	M2	2.6761	1.2554	0.46915	M8	2.6952	1.25955	0.46735
sirna	258	HP	HP	2	M1	0.3281	0.65625	2.00005	M7	0.0204	0.51375	25.2006
sirna	287	LEF-2	replication	23	M1	0.3954	0.4365	1.10395	M7	0.3483	0.3933	1.12925

## Sheet: Data S3
Data S3: Codons under positive selection across ortholog groups.
gene_ID	codon_position	amino	significance	dnds	se	length	gene_name	category
1	180	Y	0.516	1.102	0.425	4462	pif-0	envelope
1	191	-	0.708	1.28	0.346	4462	pif-0	envelope
1	192	-	0.581	1.249	0.133	4462	pif-0	envelope
1	364	G	0.672	1.242	0.38	4462	pif-0	envelope
1	419	-	0.509	1.098	0.422	4462	pif-0	envelope
1	422	-	0.537	1.134	0.399	4462	pif-0	envelope
1	423	-	0.559	1.204	0.26	4462	pif-0	envelope
1	427	P	0.527	1.242	0	4462	pif-0	envelope
1	432	R	0.543	1.135	0.406	4462	pif-0	envelope
1	525	-	0.694	1.265	0.36	4462	pif-0	envelope
1	534	-	0.68	1.292	0.248	4462	pif-0	envelope
1	557	-	0.516	1.163	0.302	4462	pif-0	envelope
1	573	-	0.592	1.22	0.294	4462	pif-0	envelope
1	576	-	0.711	1.298	0.294	4462	pif-0	envelope
1	585	-	0.675	1.251	0.366	4462	pif-0	envelope
1	612	-	0.58	1.233	0.219	4462	pif-0	envelope
1	616	-	0.627	1.248	0.281	4462	pif-0	envelope
1	635	-	0.589	1.181	0.39	4462	pif-0	envelope
1	638	-	0.607	1.195	0.386	4462	pif-0	envelope
1	647	-	0.599	1.351	0	4462	pif-0	envelope
1	843	-	0.606	1.205	0.373	4462	pif-0	envelope
1	866	-	0.923	1.448	0.182	4462	pif-0	envelope
1	876	-	0.658	1.256	0.343	4462	pif-0	envelope
1	894	-	0.596	1.189	0.388	4462	pif-0	envelope
1	913	-	0.523	1.179	0.266	4462	pif-0	envelope
1	943	-	0.653	1.244	0.344	4462	pif-0	envelope
1	957	-	0.714	1.289	0.33	4462	pif-0	envelope
1	961	-	0.676	1.262	0.338	4462	pif-0	envelope
1	963	-	0.557	1.158	0.395	4462	pif-0	envelope
1	966	-	0.697	1.274	0.35	4462	pif-0	envelope
1	972	-	0.594	1.205	0.339	4462	pif-0	envelope
1	976	-	0.67	1.257	0.34	4462	pif-0	envelope
1	978	-	0.608	1.196	0.388	4462	pif-0	envelope
1	979	-	0.511	1.75	0	4462	pif-0	envelope
1	1113	-	0.764	1.452	0	4462	pif-0	envelope
1	1115	-	0.772	1.439	0	4462	pif-0	envelope
1	1147	-	0.685	1.259	0.363	4462	pif-0	envelope
1	1151	-	0.692	1.492	0	4462	pif-0	envelope
1	1175	-	0.812	1.8	0	4462	pif-0	envelope
1	1177	-	0.613	1.227	0.315	4462	pif-0	envelope
1	1179	-	0.613	1.226	0.32	4462	pif-0	envelope
1	1184	-	0.51	1.179	0.233	4462	pif-0	envelope
1	1187	-	0.856	1.694	0	4462	pif-0	envelope
1	1188	-	0.761	1.513	0	4462	pif-0	envelope
1	1195	-	0.574	1.172	0.392	4462	pif-0	envelope
1	1211	-	0.605	1.194	0.389	4462	pif-0	envelope
1	1363	I	0.551	1.237	0	4462	pif-0	envelope
1	1372	-	0.58	1.691	0	4462	pif-0	envelope
1	1387	-	0.565	1.226	0.202	4462	pif-0	envelope
1	1395	I	0.561	1.466	0	4462	pif-0	envelope
1	1405	E	0.747	1.309	0.332	4462	pif-0	envelope
1	1418	-	0.608	1.293	0	4462	pif-0	envelope
1	1419	-	0.577	1.222	0.248	4462	pif-0	envelope
1	1421	-	0.663	1.445	0	4462	pif-0	envelope
1	1423	-	0.623	1.353	0	4462	pif-0	envelope
1	1424	-	0.776	1.699	0	4462	pif-0	envelope
1	1426	-	0.642	1.391	0	4462	pif-0	envelope
1	1427	-	0.617	1.335	0	4462	pif-0	envelope
1	1458	T	0.714	1.558	0	4462	pif-0	envelope
1	1464	S	0.591	1.254	0.143	4462	pif-0	envelope
1	1467	A	0.513	1.139	0.339	4462	pif-0	envelope
1	1477	R	0.517	1.105	0.426	4462	pif-0	envelope
1	1539	T	0.501	1.088	0.429	4462	pif-0	envelope
1	1569	-	0.592	1.263	0.067	4462	pif-0	envelope
1	1572	-	0.942	2.024	0	4462	pif-0	envelope
1	1577	-	0.796	1.763	0	4462	pif-0	envelope
1	1580	-	0.671	1.462	0	4462	pif-0	envelope
1	1583	-	0.654	1.425	0	4462	pif-0	envelope
1	1587	-	0.574	1.238	0.165	4462	pif-0	envelope
1	1597	-	0.587	1.251	0.145	4462	pif-0	envelope
1	1600	-	0.636	1.371	0	4462	pif-0	envelope
1	1607	-	0.639	1.383	0	4462	pif-0	envelope
1	1614	-	0.664	1.433	0	4462	pif-0	envelope
1	1628	-	0.604	1.294	0	4462	pif-0	envelope
1	1631	-	0.633	1.378	0	4462	pif-0	envelope
1	1632	-	0.69	1.504	0	4462	pif-0	envelope
1	1636	-	0.606	1.303	0	4462	pif-0	envelope
1	1643	-	0.59	1.267	0	4462	pif-0	envelope
1	1646	-	0.619	1.344	0	4462	pif-0	envelope
1	1658	-	0.576	1.237	0.18	4462	pif-0	envelope
1	1693	-	0.642	1.38	0	4462	pif-0	envelope
1	1696	-	0.636	1.371	0	4462	pif-0	envelope
1	1703	-	0.629	1.355	0	4462	pif-0	envelope
1	1707	-	0.86	1.852	0	4462	pif-0	envelope
1	1708	-	0.592	1.256	0.132	4462	pif-0	envelope
1	1712	-	0.569	1.207	0.279	4462	pif-0	envelope
1	1716	-	0.664	1.433	0	4462	pif-0	envelope
1	1721	-	0.872	1.869	0	4462	pif-0	envelope
1	1722	-	0.577	1.222	0.25	4462	pif-0	envelope
1	1723	-	0.747	1.613	0	4462	pif-0	envelope
1	1835	-	0.627	1.362	0	4462	pif-0	envelope
1	1867	-	0.706	1.558	0	4462	pif-0	envelope
1	1870	-	0.575	1.217	0.262	4462	pif-0	envelope
1	1872	-	0.587	1.248	0.164	4462	pif-0	envelope
1	1873	-	0.623	1.358	0	4462	pif-0	envelope
1	1891	-	0.602	1.308	0	4462	pif-0	envelope
1	1911	-	0.65	1.41	0	4462	pif-0	envelope
1	1912	-	0.654	1.425	0	4462	pif-0	envelope
1	1923	-	0.757	1.656	0	4462	pif-0	envelope
1	1935	-	0.637	1.238	0.33	4462	pif-0	envelope
1	1951	-	0.621	1.219	0.353	4462	pif-0	envelope
1	1953	-	0.591	1.246	0.193	4462	pif-0	envelope
1	1991	-	0.668	1.342	0	4462	pif-0	envelope
1	2029	-	0.595	1.229	0.272	4462	pif-0	envelope
1	2032	-	0.585	1.246	0.169	4462	pif-0	envelope
1	2052	-	0.675	1.521	0	4462	pif-0	envelope
1	2054	-	0.619	1.237	0.299	4462	pif-0	envelope
1	2079	-	0.686	1.493	0	4462	pif-0	envelope
1	2169	-	0.6	1.252	0.193	4462	pif-0	envelope
1	2179	-	0.599	1.207	0.342	4462	pif-0	envelope
1	2182	-	0.578	1.218	0.268	4462	pif-0	envelope
1	2224	-	0.581	1.239	0.19	4462	pif-0	envelope
1	2238	S	0.502	1.189	0.154	4462	pif-0	envelope
1	2239	-	0.553	1.269	0	4462	pif-0	envelope
1	2257	-	0.569	1.209	0.276	4462	pif-0	envelope
1	2262	-	0.503	1.224	0	4462	pif-0	envelope
1	2267	-	0.793	1.69	0	4462	pif-0	envelope
1	2272	-	0.623	1.237	0.307	4462	pif-0	envelope
1	2277	-	0.629	1.453	0	4462	pif-0	envelope
1	2283	-	0.548	1.732	0	4462	pif-0	envelope
1	2298	L	0.643	1.381	0	4462	pif-0	envelope
1	2309	E	0.611	1.324	0	4462	pif-0	envelope
1	2311	V	0.67	1.453	0	4462	pif-0	envelope
1	2312	P	0.598	1.28	0	4462	pif-0	envelope
1	2408	D	0.623	1.339	0	4462	pif-0	envelope
1	2438	D	0.883	1.942	0	4462	pif-0	envelope
1	2443	L	0.615	1.338	0	4462	pif-0	envelope
1	2515	Y	0.596	1.272	0	4462	pif-0	envelope
1	2609	S	0.629	1.359	0	4462	pif-0	envelope
1	2646	H	0.639	1.379	0	4462	pif-0	envelope
1	2675	K	0.633	1.375	0	4462	pif-0	envelope
1	2723	S	0.571	1.202	0.298	4462	pif-0	envelope
1	2726	V	0.726	1.58	0	4462	pif-0	envelope
1	2780	K	0.643	1.401	0	4462	pif-0	envelope
1	2782	S	0.6	1.188	0.394	4462	pif-0	envelope
1	2802	-	0.533	1.636	0	4462	pif-0	envelope
1	2808	-	0.594	1.278	0	4462	pif-0	envelope
1	3009	-	0.597	1.22	0.302	4462	pif-0	envelope
1	3036	-	0.628	1.213	0.382	4462	pif-0	envelope
1	3216	-	0.744	1.308	0.334	4462	pif-0	envelope
1	3227	-	0.773	1.533	0	4462	pif-0	envelope
1	3230	-	0.763	1.546	0	4462	pif-0	envelope
1	3255	-	0.748	1.784	0	4462	pif-0	envelope
1	3287	-	0.781	1.648	0	4462	pif-0	envelope
1	3289	-	0.778	1.336	0.307	4462	pif-0	envelope
1	3291	-	0.767	1.422	0	4462	pif-0	envelope
1	3301	-	0.771	1.435	0	4462	pif-0	envelope
1	3306	-	0.765	1.451	0	4462	pif-0	envelope
1	3308	-	0.771	1.435	0	4462	pif-0	envelope
1	3323	-	0.789	1.386	0.076	4462	pif-0	envelope
1	3324	-	0.766	1.445	0	4462	pif-0	envelope
1	3325	-	0.767	1.443	0	4462	pif-0	envelope
1	3340	-	0.764	1.327	0.317	4462	pif-0	envelope
1	3358	-	0.749	1.315	0.325	4462	pif-0	envelope
1	3462	-	0.624	1.215	0.376	4462	pif-0	envelope
1	3509	-	0.52	1.6	0	4462	pif-0	envelope
1	3512	-	0.533	1.133	0.399	4462	pif-0	envelope
1	3517	-	0.566	1.16	0.397	4462	pif-0	envelope
1	3520	-	0.578	1.716	0	4462	pif-0	envelope
1	3547	-	0.766	1.445	0	4462	pif-0	envelope
1	3557	L	0.619	1.343	0	4462	pif-0	envelope
1	3643	-	0.519	1.323	0	4462	pif-0	envelope
1	3657	-	0.585	1.237	0.212	4462	pif-0	envelope
1	3704	-	0.713	1.281	0.352	4462	pif-0	envelope
1	3705	-	0.767	1.324	0.326	4462	pif-0	envelope
1	3719	S	0.672	1.246	0.369	4462	pif-0	envelope
1	3770	-	0.652	1.403	0	4462	pif-0	envelope
1	3800	L	0.549	1.161	0.361	4462	pif-0	envelope
1	3868	-	0.817	1.744	0	4462	pif-0	envelope
1	3903	S	0.588	1.296	0	4462	pif-0	envelope
1	3947	E	0.553	1.259	0	4462	pif-0	envelope
1	3948	L	0.597	1.39	0	4462	pif-0	envelope
1	3980	-	0.646	1.406	0	4462	pif-0	envelope
1	3983	-	0.621	1.349	0	4462	pif-0	envelope
1	3986	-	0.547	1.177	0.315	4462	pif-0	envelope
1	3988	-	0.767	1.679	0	4462	pif-0	envelope
1	3989	-	0.586	1.259	0.066	4462	pif-0	envelope
1	3998	P	0.541	1.422	0	4462	pif-0	envelope
1	4002	Q	0.559	1.363	0	4462	pif-0	envelope
1	4006	H	0.681	1.588	0	4462	pif-0	envelope
1	4009	L	0.616	1.357	0	4462	pif-0	envelope
1	4010	N	0.53	1.129	0.397	4462	pif-0	envelope
1	4091	-	0.569	1.207	0.279	4462	pif-0	envelope
1	4148	T	0.6	1.281	0	4462	pif-0	envelope
1	4150	S	0.578	1.22	0.26	4462	pif-0	envelope
1	4169	Q	0.78	1.945	0	4462	pif-0	envelope
1	4184	A	0.655	1.422	0	4462	pif-0	envelope
1	4208	-	0.55	1.206	0.24	4462	pif-0	envelope
1	4209	-	0.585	1.242	0.188	4462	pif-0	envelope
1	4211	-	0.788	1.585	0	4462	pif-0	envelope
1	4214	-	0.781	1.611	0	4462	pif-0	envelope
1	4231	K	0.617	1.335	0	4462	pif-0	envelope
1	4272	-	0.591	1.181	0.39	4462	pif-0	envelope
1	4275	-	0.697	1.269	0.358	4462	pif-0	envelope
1	4276	T	0.551	1.145	0.403	4462	pif-0	envelope
1	4313	-	0.58	1.228	0.233	4462	pif-0	envelope
1	4362	-	0.594	1.225	0.282	4462	pif-0	envelope
1	4397	-	0.71	1.409	0	4462	pif-0	envelope
1	4399	-	0.612	1.241	0.269	4462	pif-0	envelope
1	4461	-	0.675	1.341	0	4462	pif-0	envelope
2	17	S	0.777	1.333	0.315	4464	pif1	envelope
2	32	-	0.727	1.715	0	4464	pif1	envelope
2	101	-	0.561	1.173	0.369	4464	pif1	envelope
2	169	-	0.633	1.224	0.371	4464	pif1	envelope
2	183	-	0.58	1.187	0.371	4464	pif1	envelope
2	223	-	0.743	2.734	0	4464	pif1	envelope
2	277	-	0.565	1.166	0.389	4464	pif1	envelope
2	306	-	0.571	1.576	0	4464	pif1	envelope
2	323	-	0.667	1.322	0	4464	pif1	envelope
2	340	-	0.809	1.382	0.198	4464	pif1	envelope
2	344	-	0.886	1.42	0.218	4464	pif1	envelope
2	355	-	0.949	1.621	0	4464	pif1	envelope
2	358	-	0.91	1.498	0	4464	pif1	envelope
2	359	-	0.876	1.414	0.224	4464	pif1	envelope
2	363	-	0.896	1.427	0.211	4464	pif1	envelope
2	388	-	0.932	1.586	0	4464	pif1	envelope
2	407	-	0.802	1.383	0.173	4464	pif1	envelope
2	412	-	0.851	1.517	0	4464	pif1	envelope
2	414	-	0.8	1.392	0.09	4464	pif1	envelope
2	479	-	0.923	1.553	0	4464	pif1	envelope
2	483	-	0.924	1.559	0	4464	pif1	envelope
2	486	-	0.928	1.575	0	4464	pif1	envelope
2	488	-	0.928	1.572	0	4464	pif1	envelope
2	494	-	0.63	1.231	0.357	4464	pif1	envelope
2	533	-	1.005	1.773	0	4464	pif1	envelope
2	535	-	0.908	1.434	0.208	4464	pif1	envelope
2	550	-	0.808	1.375	0.229	4464	pif1	envelope
2	580	-	0.827	1.385	0.233	4464	pif1	envelope
2	640	R	0.936	1.654	0	4464	pif1	envelope
2	641	V	1.087	1.973	0	4464	pif1	envelope
2	647	P	0.842	1.454	0	4464	pif1	envelope
2	678	V	0.789	1.426	0	4464	pif1	envelope
2	681	K	1.17	2.157	0	4464	pif1	envelope
2	683	V	0.769	1.361	0.184	4464	pif1	envelope
2	687	G	0.909	1.627	0	4464	pif1	envelope
2	782	K	0.807	1.486	0	4464	pif1	envelope
2	785	T	0.754	1.316	0.325	4464	pif1	envelope
2	841	Q	1.119	2.07	0	4464	pif1	envelope
2	843	D	0.831	1.513	0	4464	pif1	envelope
2	844	P	0.768	1.334	0.293	4464	pif1	envelope
2	854	D	0.761	1.338	0.264	4464	pif1	envelope
2	864	L	0.775	1.363	0.189	4464	pif1	envelope
2	865	T	0.866	1.505	0	4464	pif1	envelope
2	867	N	0.8	1.473	0	4464	pif1	envelope
2	872	D	0.774	1.347	0.258	4464	pif1	envelope
2	1144	-	0.793	1.361	0.251	4464	pif1	envelope
2	1145	-	0.805	1.388	0.15	4464	pif1	envelope
2	1147	-	0.814	1.424	0	4464	pif1	envelope
2	1220	-	0.792	1.665	0	4464	pif1	envelope
2	1221	-	0.775	1.334	0.309	4464	pif1	envelope
2	1222	-	0.836	1.379	0.277	4464	pif1	envelope
2	1224	-	0.812	1.36	0.295	4464	pif1	envelope
2	1473	-	0.682	1.266	0.34	4464	pif1	envelope
2	1474	-	0.739	1.304	0.335	4464	pif1	envelope
2	1475	-	0.878	1.412	0.24	4464	pif1	envelope
2	1476	-	0.73	1.299	0.329	4464	pif1	envelope
2	1478	-	0.755	1.315	0.329	4464	pif1	envelope
2	1480	-	0.685	1.295	0.248	4464	pif1	envelope
2	1515	-	0.864	1.66	0	4464	pif1	envelope
2	1521	-	0.609	1.388	0	4464	pif1	envelope
2	1522	-	0.696	1.27	0.352	4464	pif1	envelope
2	1534	-	0.801	1.396	0.037	4464	pif1	envelope
2	1566	-	0.936	1.6	0	4464	pif1	envelope
2	1567	-	0.93	1.579	0	4464	pif1	envelope
2	1851	-	0.934	1.592	0	4464	pif1	envelope
2	1855	-	0.982	1.722	0	4464	pif1	envelope
2	1856	-	0.946	1.629	0	4464	pif1	envelope
2	1861	-	0.976	1.682	0	4464	pif1	envelope
2	1862	-	0.879	1.416	0.222	4464	pif1	envelope
2	1871	-	0.69	2.053	0	4464	pif1	envelope
2	1875	-	0.732	1.78	0	4464	pif1	envelope
2	1947	-	0.921	1.548	0	4464	pif1	envelope
2	1952	-	0.929	1.577	0	4464	pif1	envelope
2	1973	-	0.719	2.198	0	4464	pif1	envelope
2	1974	-	0.516	1.197	0.121	4464	pif1	envelope
2	1976	-	0.5	1.1	0.412	4464	pif1	envelope
2	1981	-	1.071	1.893	0	4464	pif1	envelope
2	1982	-	0.934	1.592	0	4464	pif1	envelope
2	1984	-	0.981	1.717	0	4464	pif1	envelope
2	1999	-	0.865	1.404	0.244	4464	pif1	envelope
2	2027	-	0.716	1.291	0.337	4464	pif1	envelope
2	2037	-	0.904	4.2	0	4464	pif1	envelope
2	2038	-	0.645	1.233	0.367	4464	pif1	envelope
2	2039	-	0.661	1.256	0.344	4464	pif1	envelope
2	2048	-	0.578	1.182	0.381	4464	pif1	envelope
2	2059	-	0.526	1.135	0.395	4464	pif1	envelope
2	2060	-	0.573	1.179	0.381	4464	pif1	envelope
2	2122	-	0.641	1.274	0.218	4464	pif1	envelope
2	2124	-	0.763	1.348	0.232	4464	pif1	envelope
2	2129	-	0.824	1.438	0	4464	pif1	envelope
2	2131	-	0.868	1.414	0.198	4464	pif1	envelope
2	2133	-	0.781	1.417	0	4464	pif1	envelope
2	2136	-	0.865	1.645	0	4464	pif1	envelope
2	2157	-	0.724	1.295	0.338	4464	pif1	envelope
2	2168	-	0.806	1.382	0.191	4464	pif1	envelope
2	2180	-	0.869	1.491	0	4464	pif1	envelope
2	2214	-	0.755	1.387	0	4464	pif1	envelope
2	2216	-	0.728	1.377	0	4464	pif1	envelope
2	2224	-	0.708	1.331	0.139	4464	pif1	envelope
2	2226	-	0.85	1.391	0.259	4464	pif1	envelope
2	2275	-	0.809	1.36	0.291	4464	pif1	envelope
2	2289	-	0.803	1.469	0	4464	pif1	envelope
2	2322	-	0.898	1.815	0	4464	pif1	envelope
2	2324	-	0.805	1.391	0.131	4464	pif1	envelope
2	2325	-	0.796	1.383	0.145	4464	pif1	envelope
2	2326	-	0.911	1.519	0	4464	pif1	envelope
2	2328	-	0.801	1.38	0.181	4464	pif1	envelope
2	2330	-	0.842	1.393	0.234	4464	pif1	envelope
2	2346	-	0.644	1.227	0.372	4464	pif1	envelope
2	2349	-	0.813	1.361	0.294	4464	pif1	envelope
2	2350	-	0.825	1.37	0.287	4464	pif1	envelope
2	2351	-	0.729	1.296	0.337	4464	pif1	envelope
2	2353	-	0.58	1.175	0.393	4464	pif1	envelope
2	2441	-	0.924	1.556	0	4464	pif1	envelope
2	2457	-	0.538	1.147	0.391	4464	pif1	envelope
2	2495	-	0.586	1.485	0	4464	pif1	envelope
2	2496	-	0.724	1.31	0.29	4464	pif1	envelope
2	2497	-	0.675	1.579	0	4464	pif1	envelope
2	2498	-	0.658	1.245	0.357	4464	pif1	envelope
2	2499	-	0.686	1.265	0.354	4464	pif1	envelope
2	2515	-	0.556	1.162	0.387	4464	pif1	envelope
2	2516	-	0.794	1.349	0.302	4464	pif1	envelope
2	2519	-	0.773	1.334	0.312	4464	pif1	envelope
2	2524	-	0.606	1.519	0	4464	pif1	envelope
2	2527	-	0.944	1.461	0.162	4464	pif1	envelope
2	2530	-	0.778	1.337	0.309	4464	pif1	envelope
2	2533	-	0.803	1.355	0.296	4464	pif1	envelope
2	2534	-	0.513	1.124	0.394	4464	pif1	envelope
2	2536	-	0.842	1.386	0.267	4464	pif1	envelope
2	2551	-	0.549	1.164	0.378	4464	pif1	envelope
2	2563	-	0.586	1.197	0.367	4464	pif1	envelope
2	2661	-	0.687	1.266	0.353	4464	pif1	envelope
2	2936	-	0.978	1.711	0	4464	pif1	envelope
2	2940	-	0.977	1.706	0	4464	pif1	envelope
2	2949	-	0.926	1.579	0	4464	pif1	envelope
2	2953	-	0.966	1.679	0	4464	pif1	envelope
2	2955	-	1.01	1.781	0	4464	pif1	envelope
2	2995	-	0.923	1.556	0	4464	pif1	envelope
2	3024	-	0.745	1.331	0.254	4464	pif1	envelope
2	3045	-	0.809	1.371	0.246	4464	pif1	envelope
2	3046	-	1.177	2.11	0	4464	pif1	envelope
2	3090	-	0.801	1.37	0.234	4464	pif1	envelope
2	3091	-	0.781	1.359	0.232	4464	pif1	envelope
2	3106	-	0.808	1.369	0.255	4464	pif1	envelope
2	3116	-	0.944	1.626	0	4464	pif1	envelope
2	3123	-	0.925	1.561	0	4464	pif1	envelope
2	3129	-	0.934	1.592	0	4464	pif1	envelope
2	3132	-	0.904	1.433	0.204	4464	pif1	envelope
2	3133	-	0.945	1.623	0	4464	pif1	envelope
2	3134	-	0.936	1.6	0	4464	pif1	envelope
2	3143	-	0.905	1.433	0.204	4464	pif1	envelope
2	3152	-	0.932	1.586	0	4464	pif1	envelope
2	3194	-	0.756	1.352	0.194	4464	pif1	envelope
2	3212	-	0.922	1.551	0	4464	pif1	envelope
2	3217	-	0.932	1.579	0	4464	pif1	envelope
2	3219	-	1.16	2.098	0	4464	pif1	envelope
2	3223	-	0.894	1.426	0.212	4464	pif1	envelope
2	3237	-	0.934	1.592	0	4464	pif1	envelope
2	3238	-	0.938	1.604	0	4464	pif1	envelope
2	3264	-	0.749	1.352	0.177	4464	pif1	envelope
2	3265	-	0.858	1.402	0.232	4464	pif1	envelope
2	3268	-	0.929	1.575	0	4464	pif1	envelope
2	3270	-	0.924	1.56	0	4464	pif1	envelope
2	3274	-	0.929	1.577	0	4464	pif1	envelope
2	3277	-	0.92	1.541	0	4464	pif1	envelope
2	3345	-	0.903	1.56	0	4464	pif1	envelope
2	3351	-	0.804	1.424	0	4464	pif1	envelope
2	3352	-	0.801	1.389	0.124	4464	pif1	envelope
2	3358	-	1.008	1.819	0	4464	pif1	envelope
2	3360	-	0.809	1.43	0	4464	pif1	envelope
2	3362	-	0.807	1.416	0	4464	pif1	envelope
2	3363	-	0.907	1.619	0	4464	pif1	envelope
2	3365	-	0.802	1.371	0.233	4464	pif1	envelope
2	3372	Y	0.765	1.323	0.323	4464	pif1	envelope
2	3378	-	0.816	1.425	0	4464	pif1	envelope
2	3403	-	0.803	1.391	0.11	4464	pif1	envelope
2	3404	-	0.855	1.521	0	4464	pif1	envelope
2	3426	-	0.802	1.387	0.141	4464	pif1	envelope
2	3447	T	0.815	1.431	0	4464	pif1	envelope
2	3448	K	0.8	1.366	0.246	4464	pif1	envelope
2	3519	-	0.784	1.353	0.263	4464	pif1	envelope
2	3525	-	0.801	1.394	0.074	4464	pif1	envelope
2	3527	-	0.919	1.603	0	4464	pif1	envelope
2	3530	-	0.907	1.619	0	4464	pif1	envelope
2	3550	-	0.902	1.612	0	4464	pif1	envelope
2	3612	-	0.862	1.523	0	4464	pif1	envelope
2	3619	-	0.797	1.395	0	4464	pif1	envelope
2	3621	S	0.949	1.711	0	4464	pif1	envelope
2	4059	-	0.891	1.593	0	4464	pif1	envelope
2	4063	-	0.804	1.387	0.148	4464	pif1	envelope
2	4149	-	1.182	2.146	0	4464	pif1	envelope
2	4169	-	0.936	1.593	0	4464	pif1	envelope
2	4258	-	0.858	1.402	0.232	4464	pif1	envelope
2	4259	-	0.951	1.645	0	4464	pif1	envelope
2	4397	-	1.008	1.769	0	4464	pif1	envelope
3	56	-	0.947	1.655	0	6482	vp91-p95	capsid
3	213	-	0.786	1.358	0.226	6482	vp91-p95	capsid
3	214	-	0.693	1.311	0.17	6482	vp91-p95	capsid
3	222	-	0.763	1.368	0	6482	vp91-p95	capsid
3	223	-	0.729	1.318	0.249	6482	vp91-p95	capsid
3	224	-	0.838	1.383	0.254	6482	vp91-p95	capsid
3	227	-	0.8	1.378	0.176	6482	vp91-p95	capsid
3	228	-	0.708	1.301	0.264	6482	vp91-p95	capsid
3	233	-	0.77	1.338	0.272	6482	vp91-p95	capsid
3	238	-	0.752	1.324	0.282	6482	vp91-p95	capsid
3	250	-	0.763	1.352	0.185	6482	vp91-p95	capsid
3	256	-	0.818	1.371	0.258	6482	vp91-p95	capsid
3	354	Q	0.558	1.168	0.381	6482	vp91-p95	capsid
3	379	-	0.747	1.327	0.257	6482	vp91-p95	capsid
3	380	-	0.792	1.347	0.288	6482	vp91-p95	capsid
3	381	-	0.667	1.292	0.178	6482	vp91-p95	capsid
3	384	-	0.687	1.354	0	6482	vp91-p95	capsid
3	389	-	0.8	1.351	0.291	6482	vp91-p95	capsid
3	390	-	0.827	1.375	0.262	6482	vp91-p95	capsid
3	393	-	0.9	1.514	0	6482	vp91-p95	capsid
3	402	-	0.778	1.336	0.296	6482	vp91-p95	capsid
3	405	-	0.691	1.327	0	6482	vp91-p95	capsid
3	406	-	0.789	1.34	0.306	6482	vp91-p95	capsid
3	408	-	0.827	1.375	0.259	6482	vp91-p95	capsid
3	410	-	0.819	1.38	0.221	6482	vp91-p95	capsid
3	414	-	0.817	1.367	0.268	6482	vp91-p95	capsid
3	431	-	0.839	1.39	0.224	6482	vp91-p95	capsid
3	434	-	0.732	1.315	0.269	6482	vp91-p95	capsid
3	442	-	0.79	1.354	0.254	6482	vp91-p95	capsid
3	445	-	0.717	1.3	0.288	6482	vp91-p95	capsid
3	451	-	0.706	1.355	0	6482	vp91-p95	capsid
3	453	-	0.86	1.396	0.254	6482	vp91-p95	capsid
3	490	-	0.656	1.261	0.285	6482	vp91-p95	capsid
3	492	-	0.923	1.442	0.203	6482	vp91-p95	capsid
3	494	A	0.9	1.429	0.215	6482	vp91-p95	capsid
3	498	-	0.904	1.539	0	6482	vp91-p95	capsid
3	501	-	0.894	1.459	0	6482	vp91-p95	capsid
3	502	-	0.896	1.501	0	6482	vp91-p95	capsid
3	505	-	0.896	1.498	0	6482	vp91-p95	capsid
3	506	-	0.898	1.512	0	6482	vp91-p95	capsid
3	508	-	0.914	1.549	0	6482	vp91-p95	capsid
3	530	A	0.922	1.442	0.204	6482	vp91-p95	capsid
3	531	A	0.774	1.322	0.338	6482	vp91-p95	capsid
3	546	-	0.84	1.38	0.272	6482	vp91-p95	capsid
3	549	-	0.791	1.355	0.252	6482	vp91-p95	capsid
3	592	A	0.823	1.372	0.279	6482	vp91-p95	capsid
3	601	-	0.656	1.231	0.375	6482	vp91-p95	capsid
3	611	-	0.789	1.336	0.325	6482	vp91-p95	capsid
3	628	A	0.814	1.363	0.291	6482	vp91-p95	capsid
3	714	-	0.715	1.296	0.295	6482	vp91-p95	capsid
3	716	-	0.799	1.355	0.271	6482	vp91-p95	capsid
3	774	-	0.856	1.498	0	6482	vp91-p95	capsid
3	793	-	0.86	1.391	0.275	6482	vp91-p95	capsid
3	798	-	0.809	1.372	0.225	6482	vp91-p95	capsid
3	805	-	0.802	1.366	0.234	6482	vp91-p95	capsid
3	806	-	0.788	1.371	0.16	6482	vp91-p95	capsid
3	807	-	0.785	1.375	0.118	6482	vp91-p95	capsid
3	810	-	0.8	1.351	0.288	6482	vp91-p95	capsid
3	855	-	0.811	1.361	0.28	6482	vp91-p95	capsid
3	884	-	0.798	1.355	0.27	6482	vp91-p95	capsid
3	885	-	0.788	1.355	0.242	6482	vp91-p95	capsid
3	927	-	0.942	1.673	0	6482	vp91-p95	capsid
3	1041	-	0.705	1.256	0.388	6482	vp91-p95	capsid
3	1043	-	0.769	1.313	0.35	6482	vp91-p95	capsid
3	1047	-	0.856	1.388	0.279	6482	vp91-p95	capsid
3	1048	-	0.762	1.306	0.356	6482	vp91-p95	capsid
3	1049	-	0.763	1.307	0.355	6482	vp91-p95	capsid
3	1064	-	0.81	1.376	0.208	6482	vp91-p95	capsid
3	1066	-	0.805	1.414	0	6482	vp91-p95	capsid
3	1068	-	0.727	1.282	0.355	6482	vp91-p95	capsid
3	1080	-	0.86	1.393	0.271	6482	vp91-p95	capsid
3	1081	-	0.829	1.365	0.304	6482	vp91-p95	capsid
3	1084	-	0.803	1.345	0.315	6482	vp91-p95	capsid
3	1087	-	0.76	1.315	0.323	6482	vp91-p95	capsid
3	1145	-	0.717	1.308	0.256	6482	vp91-p95	capsid
3	1152	-	0.73	1.306	0.294	6482	vp91-p95	capsid
3	1153	-	0.749	1.321	0.283	6482	vp91-p95	capsid
3	1168	-	0.508	1.097	0.419	6482	vp91-p95	capsid
3	1174	-	0.712	1.27	0.371	6482	vp91-p95	capsid
3	1202	-	0.85	1.383	0.285	6482	vp91-p95	capsid
3	1207	-	0.833	1.373	0.283	6482	vp91-p95	capsid
3	1209	-	0.904	1.543	0	6482	vp91-p95	capsid
3	1233	-	0.804	1.365	0.244	6482	vp91-p95	capsid
3	1281	P	0.668	1.378	0	6482	vp91-p95	capsid
3	1282	N	0.881	1.41	0.249	6482	vp91-p95	capsid
3	1283	T	0.54	1.139	0.373	6482	vp91-p95	capsid
3	1284	D	0.888	1.415	0.245	6482	vp91-p95	capsid
3	1286	V	0.71	1.261	0.383	6482	vp91-p95	capsid
3	1358	-	0.896	1.482	0	6482	vp91-p95	capsid
3	1364	-	0.898	1.475	0	6482	vp91-p95	capsid
3	1368	-	0.899	1.472	0	6482	vp91-p95	capsid
3	1379	-	0.897	1.48	0	6482	vp91-p95	capsid
3	1393	-	0.897	1.477	0	6482	vp91-p95	capsid
3	1405	-	0.9	1.47	0	6482	vp91-p95	capsid
3	1432	-	0.898	1.475	0	6482	vp91-p95	capsid
3	1446	-	0.898	1.476	0	6482	vp91-p95	capsid
3	1448	-	0.926	1.445	0.197	6482	vp91-p95	capsid
3	1460	-	0.898	1.474	0	6482	vp91-p95	capsid
3	1471	K	0.752	1.322	0.313	6482	vp91-p95	capsid
3	1472	L	0.817	1.371	0.276	6482	vp91-p95	capsid
3	1473	S	0.562	1.182	0.367	6482	vp91-p95	capsid
3	1508	-	0.898	1.476	0	6482	vp91-p95	capsid
3	1617	-	0.907	1.448	0.091	6482	vp91-p95	capsid
3	1627	-	0.899	1.474	0	6482	vp91-p95	capsid
3	1640	-	0.898	1.475	0	6482	vp91-p95	capsid
3	1644	-	0.896	1.486	0	6482	vp91-p95	capsid
3	1661	T	0.869	1.403	0.253	6482	vp91-p95	capsid
3	1849	-	0.767	1.333	0.281	6482	vp91-p95	capsid
3	1850	-	0.799	1.352	0.287	6482	vp91-p95	capsid
3	1862	S	0.709	1.293	0.326	6482	vp91-p95	capsid
3	1864	-	0.706	1.259	0.384	6482	vp91-p95	capsid
3	1865	-	0.544	1.114	0.438	6482	vp91-p95	capsid
3	1871	-	0.798	1.337	0.331	6482	vp91-p95	capsid
3	1903	D	0.91	1.437	0.201	6482	vp91-p95	capsid
3	1905	-	0.861	1.393	0.273	6482	vp91-p95	capsid
3	1919	A	0.751	1.316	0.323	6482	vp91-p95	capsid
3	1942	R	0.883	1.418	0.227	6482	vp91-p95	capsid
3	1965	R	0.947	1.462	0.161	6482	vp91-p95	capsid
3	1974	H	0.714	1.282	0.33	6482	vp91-p95	capsid
3	1975	F	0.918	1.438	0.21	6482	vp91-p95	capsid
3	1976	D	0.829	1.366	0.301	6482	vp91-p95	capsid
3	1977	M	0.678	1.24	0.385	6482	vp91-p95	capsid
3	1981	-	0.763	1.313	0.342	6482	vp91-p95	capsid
3	1987	K	0.671	1.249	0.366	6482	vp91-p95	capsid
3	1988	F	0.635	1.209	0.395	6482	vp91-p95	capsid
3	1989	N	0.537	1.112	0.434	6482	vp91-p95	capsid
3	1990	L	0.509	1.13	0.385	6482	vp91-p95	capsid
3	2006	-	0.87	1.401	0.26	6482	vp91-p95	capsid
3	2007	-	0.877	1.409	0.247	6482	vp91-p95	capsid
3	2008	-	0.925	1.447	0.189	6482	vp91-p95	capsid
3	2011	-	0.86	1.399	0.254	6482	vp91-p95	capsid
3	2031	V	0.616	1.217	0.364	6482	vp91-p95	capsid
3	2062	-	0.919	1.439	0.208	6482	vp91-p95	capsid
3	2219	-	0.875	1.448	0	6482	vp91-p95	capsid
3	2221	-	0.921	1.581	0	6482	vp91-p95	capsid
3	2223	-	0.909	1.542	0	6482	vp91-p95	capsid
3	2224	-	0.901	1.533	0	6482	vp91-p95	capsid
3	2239	-	0.841	1.382	0.269	6482	vp91-p95	capsid
3	2307	-	0.944	1.625	0	6482	vp91-p95	capsid
3	2384	V	0.836	1.377	0.273	6482	vp91-p95	capsid
3	2397	R	0.929	1.45	0.184	6482	vp91-p95	capsid
3	2410	-	0.877	1.474	0	6482	vp91-p95	capsid
3	2412	-	0.931	1.616	0	6482	vp91-p95	capsid
3	2424	-	0.772	1.402	0	6482	vp91-p95	capsid
3	2425	-	0.704	1.262	0.372	6482	vp91-p95	capsid
3	2426	-	0.695	1.345	0	6482	vp91-p95	capsid
3	2431	-	0.72	1.37	0	6482	vp91-p95	capsid
3	2433	-	0.643	1.206	0.407	6482	vp91-p95	capsid
3	2436	-	0.813	1.362	0.292	6482	vp91-p95	capsid
3	2437	-	0.958	1.471	0.139	6482	vp91-p95	capsid
3	2453	-	0.954	1.468	0.147	6482	vp91-p95	capsid
3	2455	-	0.78	1.327	0.333	6482	vp91-p95	capsid
3	2467	-	0.617	1.174	0.428	6482	vp91-p95	capsid
3	2480	-	0.611	1.289	0	6482	vp91-p95	capsid
3	2481	-	0.525	1.124	0.378	6482	vp91-p95	capsid
3	2520	N	0.529	1.121	0.39	6482	vp91-p95	capsid
3	2523	T	0.837	1.375	0.288	6482	vp91-p95	capsid
3	2573	Y	0.631	1.386	0	6482	vp91-p95	capsid
3	2579	Q	0.793	1.341	0.317	6482	vp91-p95	capsid
3	2584	-	0.622	1.214	0.373	6482	vp91-p95	capsid
3	2601	-	0.821	1.431	0	6482	vp91-p95	capsid
3	2608	-	0.827	1.374	0.264	6482	vp91-p95	capsid
3	2619	D	0.615	1.313	0	6482	vp91-p95	capsid
3	2623	V	0.621	1.247	0.248	6482	vp91-p95	capsid
3	2624	R	0.664	1.239	0.365	6482	vp91-p95	capsid
3	2626	V	0.663	1.515	0	6482	vp91-p95	capsid
3	2627	T	0.801	1.344	0.321	6482	vp91-p95	capsid
3	2629	D	0.792	1.337	0.325	6482	vp91-p95	capsid
3	2630	R	0.587	1.228	0.228	6482	vp91-p95	capsid
3	2631	R	0.724	1.279	0.363	6482	vp91-p95	capsid
3	2635	Q	0.863	1.396	0.264	6482	vp91-p95	capsid
3	2646	-	0.634	1.24	0.303	6482	vp91-p95	capsid
3	2648	-	0.805	1.351	0.309	6482	vp91-p95	capsid
3	2660	-	0.502	1.383	0	6482	vp91-p95	capsid
3	2669	-	0.848	1.393	0.237	6482	vp91-p95	capsid
3	2670	-	0.623	1.196	0.385	6482	vp91-p95	capsid
3	2671	-	0.841	1.513	0	6482	vp91-p95	capsid
3	2673	-	0.91	1.432	0.218	6482	vp91-p95	capsid
3	2677	-	0.726	1.281	0.359	6482	vp91-p95	capsid
3	2678	-	0.869	1.398	0.266	6482	vp91-p95	capsid
3	2680	-	0.643	1.218	0.375	6482	vp91-p95	capsid
3	2681	-	0.848	1.381	0.285	6482	vp91-p95	capsid
3	2682	-	0.757	1.349	0.178	6482	vp91-p95	capsid
3	2683	-	0.746	1.425	0	6482	vp91-p95	capsid
3	2684	-	0.794	1.354	0.266	6482	vp91-p95	capsid
3	2685	-	0.854	1.393	0.248	6482	vp91-p95	capsid
3	2716	-	0.844	1.378	0.289	6482	vp91-p95	capsid
3	2717	-	0.798	1.35	0.293	6482	vp91-p95	capsid
3	2720	-	0.808	1.361	0.271	6482	vp91-p95	capsid
3	2724	-	0.825	1.364	0.296	6482	vp91-p95	capsid
3	2727	-	0.737	1.426	0	6482	vp91-p95	capsid
3	2731	-	0.738	1.309	0.302	6482	vp91-p95	capsid
3	2732	-	0.606	1.17	0.423	6482	vp91-p95	capsid
3	2735	-	0.531	1.206	0	6482	vp91-p95	capsid
3	2736	-	0.851	1.383	0.284	6482	vp91-p95	capsid
3	2740	-	0.821	1.381	0.207	6482	vp91-p95	capsid
3	2743	-	0.869	1.4	0.26	6482	vp91-p95	capsid
3	2748	-	0.861	1.396	0.259	6482	vp91-p95	capsid
3	2752	-	0.867	1.4	0.254	6482	vp91-p95	capsid
3	2755	T	0.792	1.336	0.325	6482	vp91-p95	capsid
3	2759	-	0.79	1.366	0.198	6482	vp91-p95	capsid
3	2787	-	0.808	1.37	0.23	6482	vp91-p95	capsid
3	2789	-	0.86	1.395	0.259	6482	vp91-p95	capsid
3	2790	-	0.93	1.606	0	6482	vp91-p95	capsid
3	2846	-	0.811	1.366	0.256	6482	vp91-p95	capsid
3	2847	-	0.802	1.366	0.236	6482	vp91-p95	capsid
3	2861	S	0.829	1.375	0.277	6482	vp91-p95	capsid
3	2874	-	0.896	1.489	0	6482	vp91-p95	capsid
3	2876	-	0.9	1.47	0	6482	vp91-p95	capsid
3	2892	-	0.899	1.48	0	6482	vp91-p95	capsid
3	2950	T	0.893	1.423	0.226	6482	vp91-p95	capsid
3	2953	T	0.688	1.258	0.368	6482	vp91-p95	capsid
3	2979	-	0.715	1.287	0.344	6482	vp91-p95	capsid
3	2986	-	0.546	1.2	0.224	6482	vp91-p95	capsid
3	2993	A	0.912	1.434	0.216	6482	vp91-p95	capsid
3	2994	L	0.854	1.387	0.278	6482	vp91-p95	capsid
3	3026	D	0.976	1.483	0.106	6482	vp91-p95	capsid
3	3106	-	0.777	1.338	0.285	6482	vp91-p95	capsid
3	3109	-	0.899	1.474	0	6482	vp91-p95	capsid
3	3114	-	0.92	1.44	0.204	6482	vp91-p95	capsid
3	3124	-	0.898	1.474	0	6482	vp91-p95	capsid
3	3128	-	0.896	1.487	0	6482	vp91-p95	capsid
3	3154	-	0.731	1.32	0.244	6482	vp91-p95	capsid
3	3155	-	0.896	1.421	0.237	6482	vp91-p95	capsid
3	3180	I	0.92	1.44	0.205	6482	vp91-p95	capsid
3	3191	-	0.816	1.368	0.264	6482	vp91-p95	capsid
3	3293	-	0.942	1.65	0	6482	vp91-p95	capsid
3	3309	-	0.883	1.412	0.246	6482	vp91-p95	capsid
3	3311	-	0.511	1.19	0.152	6482	vp91-p95	capsid
3	3312	-	0.85	1.387	0.273	6482	vp91-p95	capsid
3	3325	-	0.517	1.238	0	6482	vp91-p95	capsid
3	3326	-	0.714	1.273	0.366	6482	vp91-p95	capsid
3	3328	A	0.71	1.283	0.346	6482	vp91-p95	capsid
3	3335	-	0.889	1.416	0.237	6482	vp91-p95	capsid
3	3337	-	0.944	1.655	0	6482	vp91-p95	capsid
3	3338	-	0.892	1.455	0	6482	vp91-p95	capsid
3	3382	-	0.902	1.426	0.228	6482	vp91-p95	capsid
3	3383	-	0.848	1.386	0.267	6482	vp91-p95	capsid
3	3403	-	0.858	1.389	0.277	6482	vp91-p95	capsid
3	3404	-	0.687	1.249	0.37	6482	vp91-p95	capsid
3	3460	-	0.805	1.345	0.32	6482	vp91-p95	capsid
3	3462	-	0.679	1.235	0.397	6482	vp91-p95	capsid
3	3479	-	0.738	1.314	0.286	6482	vp91-p95	capsid
3	3527	-	0.764	1.313	0.343	6482	vp91-p95	capsid
3	3605	E	0.948	1.463	0.159	6482	vp91-p95	capsid
3	3607	-	0.79	1.334	0.33	6482	vp91-p95	capsid
3	3647	L	0.899	1.423	0.233	6482	vp91-p95	capsid
3	3648	H	0.92	1.44	0.207	6482	vp91-p95	capsid
3	3650	-	0.917	1.437	0.213	6482	vp91-p95	capsid
3	3655	T	0.84	1.383	0.258	6482	vp91-p95	capsid
3	3661	-	0.873	1.404	0.251	6482	vp91-p95	capsid
3	3666	-	0.929	1.592	0	6482	vp91-p95	capsid
3	3667	-	0.907	1.551	0	6482	vp91-p95	capsid
3	3674	-	0.734	1.286	0.361	6482	vp91-p95	capsid
3	3680	-	0.897	1.514	0	6482	vp91-p95	capsid
3	3709	-	0.899	1.481	0	6482	vp91-p95	capsid
3	3711	-	0.896	1.487	0	6482	vp91-p95	capsid
3	3715	-	0.896	1.487	0	6482	vp91-p95	capsid
3	3721	-	0.688	1.251	0.378	6482	vp91-p95	capsid
3	3729	-	0.861	1.444	0	6482	vp91-p95	capsid
3	3731	-	0.913	1.435	0.212	6482	vp91-p95	capsid
3	3734	-	0.855	1.388	0.277	6482	vp91-p95	capsid
3	3735	-	0.65	1.271	0.229	6482	vp91-p95	capsid
3	3753	-	0.851	1.385	0.281	6482	vp91-p95	capsid
3	3756	-	0.52	1.187	0.197	6482	vp91-p95	capsid
3	3768	-	0.896	1.488	0	6482	vp91-p95	capsid
3	3808	-	0.859	1.391	0.274	6482	vp91-p95	capsid
3	3810	-	0.859	1.393	0.269	6482	vp91-p95	capsid
3	3811	-	0.643	1.21	0.39	6482	vp91-p95	capsid
3	3893	-	0.765	1.362	0.123	6482	vp91-p95	capsid
3	3894	-	0.73	1.313	0.269	6482	vp91-p95	capsid
3	3899	-	0.85	1.392	0.246	6482	vp91-p95	capsid
3	3900	-	0.753	1.318	0.304	6482	vp91-p95	capsid
3	3901	-	0.838	1.379	0.27	6482	vp91-p95	capsid
3	3920	-	0.767	1.327	0.303	6482	vp91-p95	capsid
3	3921	-	0.72	1.334	0.124	6482	vp91-p95	capsid
3	3923	-	0.778	1.336	0.297	6482	vp91-p95	capsid
3	3926	-	0.806	1.356	0.284	6482	vp91-p95	capsid
3	3938	-	0.725	1.317	0.24	6482	vp91-p95	capsid
3	3940	-	0.73	1.306	0.294	6482	vp91-p95	capsid
3	3941	-	0.726	1.304	0.291	6482	vp91-p95	capsid
3	3942	-	0.812	1.362	0.279	6482	vp91-p95	capsid
3	3947	-	0.734	1.315	0.271	6482	vp91-p95	capsid
3	3950	-	0.779	1.379	0	6482	vp91-p95	capsid
3	3951	-	0.726	1.37	0	6482	vp91-p95	capsid
3	3979	-	0.896	1.482	0	6482	vp91-p95	capsid
3	3984	-	0.899	1.472	0	6482	vp91-p95	capsid
3	3986	-	0.907	1.43	0.219	6482	vp91-p95	capsid
3	3989	-	0.9	1.48	0	6482	vp91-p95	capsid
3	4011	K	0.592	1.207	0.358	6482	vp91-p95	capsid
3	4012	E	0.504	1.132	0.379	6482	vp91-p95	capsid
3	4036	S	0.933	1.452	0.179	6482	vp91-p95	capsid
3	4089	-	0.897	1.422	0.233	6482	vp91-p95	capsid
3	4094	-	0.898	1.424	0.228	6482	vp91-p95	capsid
3	4095	-	0.883	1.412	0.242	6482	vp91-p95	capsid
3	4096	-	0.887	1.479	0	6482	vp91-p95	capsid
3	4109	T	0.905	1.429	0.222	6482	vp91-p95	capsid
3	4112	-	0.84	1.399	0.186	6482	vp91-p95	capsid
3	4115	-	0.813	1.367	0.257	6482	vp91-p95	capsid
3	4121	T	0.751	1.3	0.357	6482	vp91-p95	capsid
3	4123	-	0.568	1.157	0.405	6482	vp91-p95	capsid
3	4124	-	0.783	1.484	0	6482	vp91-p95	capsid
3	4133	-	0.862	1.393	0.273	6482	vp91-p95	capsid
3	4135	-	0.641	1.224	0.377	6482	vp91-p95	capsid
3	4145	-	0.817	1.363	0.294	6482	vp91-p95	capsid
3	4146	-	0.576	1.151	0.422	6482	vp91-p95	capsid
3	4148	-	0.852	1.391	0.266	6482	vp91-p95	capsid
3	4161	-	0.9	1.471	0	6482	vp91-p95	capsid
3	4170	-	0.887	1.419	0.23	6482	vp91-p95	capsid
3	4172	-	0.896	1.421	0.237	6482	vp91-p95	capsid
3	4175	-	0.905	1.428	0.226	6482	vp91-p95	capsid
3	4182	-	0.752	1.324	0.282	6482	vp91-p95	capsid
3	4184	-	0.906	1.428	0.227	6482	vp91-p95	capsid
3	4224	N	0.814	1.353	0.313	6482	vp91-p95	capsid
3	4234	A	0.697	1.329	0	6482	vp91-p95	capsid
3	4235	V	0.795	1.345	0.304	6482	vp91-p95	capsid
3	4312	-	0.963	1.474	0.135	6482	vp91-p95	capsid
3	4323	G	0.52	1.145	0.378	6482	vp91-p95	capsid
3	4339	-	0.834	1.401	0.147	6482	vp91-p95	capsid
3	4341	-	0.85	1.505	0	6482	vp91-p95	capsid
3	4342	-	0.765	1.313	0.343	6482	vp91-p95	capsid
3	4343	-	0.825	1.362	0.304	6482	vp91-p95	capsid
3	4345	-	0.784	1.337	0.306	6482	vp91-p95	capsid
3	4347	-	0.799	1.34	0.323	6482	vp91-p95	capsid
3	4350	-	0.853	1.405	0.19	6482	vp91-p95	capsid
3	4352	-	0.821	1.366	0.281	6482	vp91-p95	capsid
3	4356	-	0.842	1.382	0.268	6482	vp91-p95	capsid
3	4358	-	0.76	1.311	0.337	6482	vp91-p95	capsid
3	4359	-	0.828	1.374	0.268	6482	vp91-p95	capsid
3	4362	-	0.708	1.268	0.357	6482	vp91-p95	capsid
3	4363	-	0.79	1.362	0.22	6482	vp91-p95	capsid
3	4378	-	0.901	1.424	0.232	6482	vp91-p95	capsid
3	4382	-	0.791	1.383	0.069	6482	vp91-p95	capsid
3	4383	-	0.756	1.329	0.266	6482	vp91-p95	capsid
3	4388	-	0.788	1.453	0	6482	vp91-p95	capsid
3	4389	-	0.83	1.44	0	6482	vp91-p95	capsid
3	4501	-	0.803	1.411	0	6482	vp91-p95	capsid
3	4503	-	0.821	1.372	0.257	6482	vp91-p95	capsid
3	4705	-	0.825	1.372	0.266	6482	vp91-p95	capsid
3	4809	-	0.826	1.373	0.266	6482	vp91-p95	capsid
3	4826	-	0.798	1.353	0.279	6482	vp91-p95	capsid
3	4830	-	0.834	1.377	0.272	6482	vp91-p95	capsid
3	4831	-	0.836	1.378	0.27	6482	vp91-p95	capsid
3	4881	-	0.794	1.375	0.163	6482	vp91-p95	capsid
3	4899	-	0.806	1.417	0	6482	vp91-p95	capsid
3	4913	-	0.853	1.402	0.209	6482	vp91-p95	capsid
3	4914	-	0.824	1.376	0.248	6482	vp91-p95	capsid
3	5048	-	0.789	1.363	0.211	6482	vp91-p95	capsid
3	5052	-	0.945	1.641	0	6482	vp91-p95	capsid
3	5128	-	0.802	1.365	0.237	6482	vp91-p95	capsid
3	5236	-	0.835	1.37	0.299	6482	vp91-p95	capsid
3	5262	-	0.558	1.229	0.074	6482	vp91-p95	capsid
3	5631	-	0.854	1.391	0.263	6482	vp91-p95	capsid
3	5756	-	0.857	1.392	0.264	6482	vp91-p95	capsid
3	5760	-	0.887	1.414	0.247	6482	vp91-p95	capsid
3	5764	-	0.867	1.401	0.252	6482	vp91-p95	capsid
3	6100	-	0.729	1.293	0.334	6482	vp91-p95	capsid
3	6222	-	0.703	1.326	0.097	6482	vp91-p95	capsid
3	6278	-	0.737	1.312	0.29	6482	vp91-p95	capsid
3	6281	-	0.84	1.38	0.274	6482	vp91-p95	capsid
3	6284	-	0.855	1.388	0.278	6482	vp91-p95	capsid
3	6303	-	0.722	1.31	0.26	6482	vp91-p95	capsid
3	6306	-	0.774	1.333	0.297	6482	vp91-p95	capsid
3	6312	-	0.838	1.379	0.27	6482	vp91-p95	capsid
3	6313	-	0.706	1.418	0	6482	vp91-p95	capsid
3	6316	-	0.899	1.52	0	6482	vp91-p95	capsid
3	6336	-	0.753	1.322	0.291	6482	vp91-p95	capsid
3	6342	-	0.781	1.326	0.334	6482	vp91-p95	capsid
3	6344	-	0.81	1.37	0.239	6482	vp91-p95	capsid
3	6355	-	0.893	1.418	0.24	6482	vp91-p95	capsid
3	6363	-	0.904	1.535	0	6482	vp91-p95	capsid
3	6364	-	0.9	1.533	0	6482	vp91-p95	capsid
3	6366	-	0.89	1.417	0.236	6482	vp91-p95	capsid
3	6370	-	0.911	1.569	0	6482	vp91-p95	capsid
3	6371	-	0.897	1.497	0	6482	vp91-p95	capsid
3	6373	-	0.907	1.556	0	6482	vp91-p95	capsid
3	6374	-	0.923	1.442	0.201	6482	vp91-p95	capsid
3	6375	-	0.898	1.481	0	6482	vp91-p95	capsid
3	6387	-	0.871	1.41	0.217	6482	vp91-p95	capsid
3	6388	-	0.831	1.382	0.239	6482	vp91-p95	capsid
3	6390	-	0.803	1.366	0.24	6482	vp91-p95	capsid
3	6392	-	0.842	1.387	0.249	6482	vp91-p95	capsid
3	6396	-	0.926	1.585	0	6482	vp91-p95	capsid
3	6403	-	0.897	1.481	0	6482	vp91-p95	capsid
3	6408	-	0.925	1.585	0	6482	vp91-p95	capsid
3	6411	-	0.897	1.499	0	6482	vp91-p95	capsid
3	6412	-	0.911	1.569	0	6482	vp91-p95	capsid
3	6415	-	0.901	1.425	0.23	6482	vp91-p95	capsid
3	6417	-	0.917	1.437	0.212	6482	vp91-p95	capsid
3	6420	-	0.848	1.389	0.252	6482	vp91-p95	capsid
3	6422	-	0.786	1.353	0.25	6482	vp91-p95	capsid
3	6440	-	0.898	1.527	0	6482	vp91-p95	capsid
3	6441	-	0.789	1.355	0.251	6482	vp91-p95	capsid
3	6443	-	0.765	1.328	0.298	6482	vp91-p95	capsid
3	6446	-	0.837	1.379	0.27	6482	vp91-p95	capsid
3	6455	-	0.815	1.364	0.274	6482	vp91-p95	capsid
3	6457	-	0.73	1.314	0.266	6482	vp91-p95	capsid
4	17	-	0.643	1.659	0	1865	pif2	envelope
4	81	-	0.639	3.614	0	1865	pif2	envelope
4	280	-	0.557	1.162	0.39	1865	pif2	envelope
4	316	-	0.669	1.595	0	1865	pif2	envelope
4	321	-	0.665	1.552	0	1865	pif2	envelope
4	329	-	0.678	1.662	0	1865	pif2	envelope
4	333	-	0.672	1.616	0	1865	pif2	envelope
4	334	-	0.698	1.784	0	1865	pif2	envelope
4	390	-	0.68	1.665	0	1865	pif2	envelope
4	393	-	0.681	1.678	0	1865	pif2	envelope
4	411	-	0.855	2.999	0	1865	pif2	envelope
4	526	-	0.623	1.76	0	1865	pif2	envelope
4	530	-	0.56	1.564	0	1865	pif2	envelope
4	531	-	0.63	1.796	0	1865	pif2	envelope
4	627	Q	0.813	2.32	0	1865	pif2	envelope
4	647	G	1.491	4.692	0	1865	pif2	envelope
4	654	V	0.561	1.605	0	1865	pif2	envelope
4	894	R	0.723	2.195	0	1865	pif2	envelope
4	901	-	0.534	1.434	0	1865	pif2	envelope
4	1722	-	0.725	2.106	0	1865	pif2	envelope
4	1825	-	0.531	1.902	0	1865	pif2	envelope
4	1828	-	0.582	1.564	0	1865	pif2	envelope
5	6	-	1.175	2.528	0	3892	p47	transcription
5	7	-	0.628	1.268	0.221	3892	p47	transcription
5	78	Y	0.676	1.399	0	3892	p47	transcription
5	84	K	0.759	1.607	0	3892	p47	transcription
5	103	Y	0.693	1.452	0	3892	p47	transcription
5	107	V	0.665	1.376	0	3892	p47	transcription
5	139	L	0.659	1.296	0.183	3892	p47	transcription
5	142	S	0.675	1.283	0.276	3892	p47	transcription
5	198	T	0.633	1.277	0.194	3892	p47	transcription
5	211	D	1.036	2.23	0	3892	p47	transcription
5	236	-	0.641	1.303	0	3892	p47	transcription
5	360	-	0.614	1.237	0.294	3892	p47	transcription
5	723	-	0.626	1.282	0.139	3892	p47	transcription
5	938	-	0.598	1.236	0.26	3892	p47	transcription
5	943	-	0.64	1.286	0.173	3892	p47	transcription
5	1026	S	0.852	1.873	0	3892	p47	transcription
5	1093	P	0.622	2.17	0	3892	p47	transcription
5	1139	N	1.128	2.252	0	3892	p47	transcription
5	1225	K	0.683	1.359	0	3892	p47	transcription
5	1237	Q	0.752	1.595	0	3892	p47	transcription
5	1243	G	0.636	1.266	0.248	3892	p47	transcription
5	1342	K	0.655	1.312	0	3892	p47	transcription
5	1524	-	0.615	1.257	0.229	3892	p47	transcription
5	1537	-	1.088	2.273	0	3892	p47	transcription
5	1690	-	0.821	1.542	0	3892	p47	transcription
5	1759	-	0.678	1.28	0.294	3892	p47	transcription
5	1765	-	0.574	1.178	0.383	3892	p47	transcription
5	1767	-	0.501	1.135	0.347	3892	p47	transcription
5	1825	-	0.799	1.353	0.298	3892	p47	transcription
5	1830	-	0.816	1.836	0	3892	p47	transcription
5	1836	-	0.667	1.325	0	3892	p47	transcription
5	1837	-	0.549	1.164	0.365	3892	p47	transcription
5	1845	-	0.633	1.363	0	3892	p47	transcription
5	1846	-	0.573	1.172	0.389	3892	p47	transcription
5	1847	-	0.772	1.337	0.294	3892	p47	transcription
5	1856	-	0.756	1.424	0	3892	p47	transcription
5	1859	-	0.765	1.333	0.296	3892	p47	transcription
5	1896	-	0.599	1.196	0.377	3892	p47	transcription
5	1897	-	0.874	2.054	0	3892	p47	transcription
5	1898	-	0.751	1.778	0	3892	p47	transcription
5	1932	-	0.543	1.15	0.391	3892	p47	transcription
5	1934	-	0.591	1.195	0.374	3892	p47	transcription
5	1951	-	1.035	2.2	0	3892	p47	transcription
5	1977	-	0.82	1.53	0	3892	p47	transcription
5	2004	-	0.608	1.251	0.238	3892	p47	transcription
5	2010	-	0.752	1.558	0	3892	p47	transcription
5	2013	-	0.902	1.838	0	3892	p47	transcription
5	2019	-	0.774	1.432	0	3892	p47	transcription
5	2021	-	0.997	2.079	0	3892	p47	transcription
5	2030	-	0.552	1.243	0.067	3892	p47	transcription
5	2040	-	0.626	1.223	0.357	3892	p47	transcription
5	2042	-	0.654	1.264	0.298	3892	p47	transcription
5	2052	-	0.532	1.163	0.338	3892	p47	transcription
5	2055	-	0.562	1.275	0	3892	p47	transcription
5	2057	-	0.619	1.561	0	3892	p47	transcription
5	2059	-	0.564	1.283	0	3892	p47	transcription
5	2062	-	0.589	1.464	0	3892	p47	transcription
5	2064	-	0.53	1.258	0	3892	p47	transcription
5	2072	-	0.545	1.198	0.276	3892	p47	transcription
5	2080	-	0.593	1.222	0.3	3892	p47	transcription
5	2081	-	0.785	1.342	0.305	3892	p47	transcription
5	2082	-	0.632	1.741	0	3892	p47	transcription
5	2083	-	0.765	1.327	0.318	3892	p47	transcription
5	2084	-	0.716	1.289	0.339	3892	p47	transcription
5	2085	-	0.555	1.168	0.368	3892	p47	transcription
5	2086	-	0.853	1.972	0	3892	p47	transcription
5	2087	-	0.782	1.347	0.281	3892	p47	transcription
5	2089	-	0.636	1.276	0.208	3892	p47	transcription
5	2090	-	0.627	1.264	0.236	3892	p47	transcription
5	2123	-	0.616	1.241	0.289	3892	p47	transcription
5	2131	-	0.975	2.03	0	3892	p47	transcription
5	2146	-	0.732	1.304	0.322	3892	p47	transcription
5	2152	-	0.559	1.209	0.27	3892	p47	transcription
5	2178	-	0.802	1.361	0.281	3892	p47	transcription
5	2237	-	0.508	1.144	0.344	3892	p47	transcription
5	2275	-	0.53	1.227	0.062	3892	p47	transcription
5	2277	-	0.742	1.319	0.296	3892	p47	transcription
5	2278	-	0.761	2.05	0	3892	p47	transcription
5	2280	-	0.513	1.249	0	3892	p47	transcription
5	2285	-	0.578	1.273	0	3892	p47	transcription
5	2295	-	0.695	1.272	0.349	3892	p47	transcription
5	2297	-	0.648	1.344	0	3892	p47	transcription
5	2309	-	0.828	1.583	0	3892	p47	transcription
5	2311	-	0.823	1.542	0	3892	p47	transcription
5	2314	-	0.82	1.531	0	3892	p47	transcription
5	2332	-	0.609	1.899	0	3892	p47	transcription
5	2335	-	0.522	2.164	0	3892	p47	transcription
5	2346	-	0.85	1.961	0	3892	p47	transcription
5	2350	-	0.679	1.259	0.356	3892	p47	transcription
5	2352	-	0.709	1.807	0	3892	p47	transcription
5	2365	-	1.085	2.324	0	3892	p47	transcription
5	2402	-	0.55	1.16	0.385	3892	p47	transcription
5	2413	-	0.625	1.245	0.293	3892	p47	transcription
5	2414	-	0.687	1.49	0	3892	p47	transcription
5	2416	-	0.625	1.243	0.302	3892	p47	transcription
5	2418	-	0.618	1.213	0.37	3892	p47	transcription
5	2422	-	0.54	1.164	0.349	3892	p47	transcription
5	2423	-	0.53	1.167	0.33	3892	p47	transcription
5	2464	-	0.683	1.262	0.355	3892	p47	transcription
5	2500	-	0.928	1.854	0	3892	p47	transcription
5	2503	-	0.936	1.928	0	3892	p47	transcription
5	2506	-	1.116	2.406	0	3892	p47	transcription
5	2613	-	0.553	1.201	0.281	3892	p47	transcription
5	2619	-	0.605	1.493	0	3892	p47	transcription
5	2632	-	0.539	1.407	0	3892	p47	transcription
5	2633	-	0.822	1.463	0	3892	p47	transcription
5	2635	-	0.67	1.278	0.284	3892	p47	transcription
5	2704	-	0.736	1.526	0	3892	p47	transcription
5	2705	-	0.877	1.868	0	3892	p47	transcription
5	2745	-	0.775	1.621	0	3892	p47	transcription
5	2752	-	0.625	1.311	0	3892	p47	transcription
5	2753	-	0.573	1.169	0.391	3892	p47	transcription
5	2754	-	0.613	1.22	0.341	3892	p47	transcription
5	2845	-	0.656	1.352	0	3892	p47	transcription
5	3110	S	0.603	1.215	0.338	3892	p47	transcription
5	3122	S	0.66	1.266	0.303	3892	p47	transcription
5	3212	G	0.618	1.27	0.179	3892	p47	transcription
5	3261	H	0.641	1.332	0	3892	p47	transcription
5	3271	I	0.663	1.353	0	3892	p47	transcription
5	3329	-	0.607	1.509	0	3892	p47	transcription
5	3333	-	0.646	1.236	0.358	3892	p47	transcription
5	3343	-	0.566	1.364	0	3892	p47	transcription
5	3347	-	0.517	1.35	0	3892	p47	transcription
5	3351	-	0.584	1.22	0.288	3892	p47	transcription
5	3891	-	0.819	1.513	0	3892	p47	transcription
5	3892	-	0.655	1.288	0.209	3892	p47	transcription
6	159	K	0.632	1.583	0	4466	P74	envelope
6	165	Y	0.516	1.102	0.425	4466	P74	envelope
6	176	-	0.708	1.28	0.346	4466	P74	envelope
6	177	-	0.581	1.249	0.133	4466	P74	envelope
6	364	G	0.67	1.241	0.38	4466	P74	envelope
6	419	-	0.509	1.099	0.422	4466	P74	envelope
6	422	-	0.537	1.134	0.399	4466	P74	envelope
6	423	-	0.558	1.204	0.261	4466	P74	envelope
6	427	P	0.526	1.24	0	4466	P74	envelope
6	432	R	0.543	1.135	0.406	4466	P74	envelope
6	525	-	0.694	1.266	0.36	4466	P74	envelope
6	534	-	0.68	1.292	0.248	4466	P74	envelope
6	557	-	0.516	1.163	0.302	4466	P74	envelope
6	573	-	0.592	1.22	0.294	4466	P74	envelope
6	576	-	0.711	1.298	0.294	4466	P74	envelope
6	585	-	0.675	1.251	0.366	4466	P74	envelope
6	612	-	0.58	1.233	0.219	4466	P74	envelope
6	616	-	0.627	1.248	0.281	4466	P74	envelope
6	635	-	0.589	1.181	0.39	4466	P74	envelope
6	638	-	0.607	1.196	0.386	4466	P74	envelope
6	647	-	0.599	1.35	0	4466	P74	envelope
6	843	-	0.606	1.205	0.373	4466	P74	envelope
6	866	-	0.923	1.448	0.181	4466	P74	envelope
6	876	-	0.658	1.256	0.343	4466	P74	envelope
6	894	-	0.596	1.189	0.388	4466	P74	envelope
6	913	-	0.523	1.179	0.266	4466	P74	envelope
6	943	-	0.653	1.245	0.344	4466	P74	envelope
6	957	-	0.715	1.289	0.33	4466	P74	envelope
6	961	-	0.676	1.262	0.338	4466	P74	envelope
6	963	-	0.557	1.158	0.395	4466	P74	envelope
6	966	-	0.697	1.274	0.35	4466	P74	envelope
6	972	-	0.594	1.205	0.339	4466	P74	envelope
6	976	-	0.67	1.257	0.34	4466	P74	envelope
6	978	-	0.608	1.196	0.388	4466	P74	envelope
6	979	-	0.511	1.75	0	4466	P74	envelope
6	1113	-	0.764	1.453	0	4466	P74	envelope
6	1115	-	0.772	1.439	0	4466	P74	envelope
6	1147	-	0.685	1.259	0.363	4466	P74	envelope
6	1151	-	0.692	1.492	0	4466	P74	envelope
6	1175	-	0.812	1.8	0	4466	P74	envelope
6	1177	-	0.613	1.227	0.315	4466	P74	envelope
6	1179	-	0.614	1.226	0.32	4466	P74	envelope
6	1184	-	0.51	1.179	0.233	4466	P74	envelope
6	1187	-	0.856	1.694	0	4466	P74	envelope
6	1188	-	0.761	1.513	0	4466	P74	envelope
6	1195	-	0.574	1.172	0.392	4466	P74	envelope
6	1211	-	0.605	1.194	0.389	4466	P74	envelope
6	1363	I	0.551	1.236	0.035	4466	P74	envelope
6	1372	-	0.58	1.69	0	4466	P74	envelope
6	1387	-	0.565	1.226	0.202	4466	P74	envelope
6	1395	I	0.562	1.469	0	4466	P74	envelope
6	1405	E	0.748	1.31	0.332	4466	P74	envelope
6	1418	-	0.608	1.292	0	4466	P74	envelope
6	1419	-	0.577	1.222	0.249	4466	P74	envelope
6	1421	-	0.663	1.444	0	4466	P74	envelope
6	1423	-	0.622	1.352	0	4466	P74	envelope
6	1424	-	0.774	1.696	0	4466	P74	envelope
6	1426	-	0.642	1.39	0	4466	P74	envelope
6	1427	-	0.616	1.334	0	4466	P74	envelope
6	1458	T	0.712	1.555	0	4466	P74	envelope
6	1464	S	0.591	1.254	0.145	4466	P74	envelope
6	1467	A	0.512	1.137	0.342	4466	P74	envelope
6	1477	R	0.518	1.105	0.426	4466	P74	envelope
6	1480	T	0.5	1.088	0.429	4466	P74	envelope
6	1569	-	0.592	1.263	0.072	4466	P74	envelope
6	1572	-	0.94	2.019	0	4466	P74	envelope
6	1577	-	0.794	1.759	0	4466	P74	envelope
6	1580	-	0.67	1.461	0	4466	P74	envelope
6	1583	-	0.654	1.424	0	4466	P74	envelope
6	1587	-	0.574	1.238	0.167	4466	P74	envelope
6	1597	-	0.587	1.251	0.147	4466	P74	envelope
6	1600	-	0.636	1.37	0	4466	P74	envelope
6	1607	-	0.639	1.382	0	4466	P74	envelope
6	1614	-	0.664	1.432	0	4466	P74	envelope
6	1628	-	0.604	1.293	0	4466	P74	envelope
6	1631	-	0.632	1.377	0	4466	P74	envelope
6	1632	-	0.689	1.502	0	4466	P74	envelope
6	1636	-	0.606	1.303	0	4466	P74	envelope
6	1643	-	0.59	1.266	0	4466	P74	envelope
6	1646	-	0.619	1.343	0	4466	P74	envelope
6	1658	-	0.576	1.236	0.182	4466	P74	envelope
6	1693	-	0.642	1.378	0	4466	P74	envelope
6	1696	-	0.636	1.37	0	4466	P74	envelope
6	1703	-	0.629	1.354	0	4466	P74	envelope
6	1707	-	0.858	1.847	0	4466	P74	envelope
6	1708	-	0.592	1.256	0.135	4466	P74	envelope
6	1712	-	0.569	1.207	0.28	4466	P74	envelope
6	1716	-	0.664	1.432	0	4466	P74	envelope
6	1721	-	0.87	1.864	0	4466	P74	envelope
6	1722	-	0.577	1.221	0.251	4466	P74	envelope
6	1723	-	0.746	1.61	0	4466	P74	envelope
6	1835	-	0.626	1.361	0	4466	P74	envelope
6	1867	-	0.705	1.555	0	4466	P74	envelope
6	1870	-	0.575	1.217	0.262	4466	P74	envelope
6	1872	-	0.587	1.248	0.165	4466	P74	envelope
6	1873	-	0.623	1.357	0	4466	P74	envelope
6	1891	-	0.602	1.307	0	4466	P74	envelope
6	1911	-	0.65	1.409	0	4466	P74	envelope
6	1912	-	0.653	1.424	0	4466	P74	envelope
6	1923	-	0.755	1.653	0	4466	P74	envelope
6	1935	-	0.638	1.239	0.331	4466	P74	envelope
6	1951	-	0.623	1.22	0.353	4466	P74	envelope
6	1953	-	0.591	1.245	0.198	4466	P74	envelope
6	1991	-	0.668	1.34	0	4466	P74	envelope
6	2029	-	0.595	1.228	0.274	4466	P74	envelope
6	2032	-	0.585	1.245	0.174	4466	P74	envelope
6	2052	-	0.671	1.512	0	4466	P74	envelope
6	2054	-	0.619	1.237	0.3	4466	P74	envelope
6	2079	-	0.683	1.486	0	4466	P74	envelope
6	2169	-	0.6	1.251	0.198	4466	P74	envelope
6	2179	-	0.6	1.208	0.342	4466	P74	envelope
6	2182	-	0.578	1.217	0.27	4466	P74	envelope
6	2224	-	0.581	1.238	0.194	4466	P74	envelope
6	2238	S	0.502	1.187	0.163	4466	P74	envelope
6	2239	-	0.553	1.268	0	4466	P74	envelope
6	2257	-	0.569	1.209	0.276	4466	P74	envelope
6	2262	-	0.503	1.223	0	4466	P74	envelope
6	2267	-	0.793	1.69	0	4466	P74	envelope
6	2272	-	0.623	1.237	0.307	4466	P74	envelope
6	2277	-	0.628	1.453	0	4466	P74	envelope
6	2283	-	0.548	1.73	0	4466	P74	envelope
6	2298	L	0.643	1.38	0	4466	P74	envelope
6	2309	E	0.61	1.322	0	4466	P74	envelope
6	2311	V	0.67	1.451	0	4466	P74	envelope
6	2312	P	0.597	1.279	0	4466	P74	envelope
6	2408	D	0.622	1.338	0	4466	P74	envelope
6	2438	D	0.88	1.935	0	4466	P74	envelope
6	2443	L	0.614	1.337	0	4466	P74	envelope
6	2515	Y	0.596	1.271	0	4466	P74	envelope
6	2516	N	0.936	2.078	0	4466	P74	envelope
6	2609	S	0.628	1.358	0	4466	P74	envelope
6	2646	H	0.639	1.378	0	4466	P74	envelope
6	2675	K	0.633	1.374	0	4466	P74	envelope
6	2723	S	0.571	1.202	0.298	4466	P74	envelope
6	2726	V	0.724	1.578	0	4466	P74	envelope
6	2780	K	0.643	1.399	0	4466	P74	envelope
6	2782	S	0.601	1.188	0.394	4466	P74	envelope
6	2802	-	0.533	1.635	0	4466	P74	envelope
6	2808	-	0.594	1.278	0	4466	P74	envelope
6	3009	-	0.597	1.22	0.302	4466	P74	envelope
6	3036	-	0.628	1.213	0.382	4466	P74	envelope
6	3216	-	0.744	1.308	0.334	4466	P74	envelope
6	3227	-	0.773	1.533	0	4466	P74	envelope
6	3230	-	0.763	1.546	0	4466	P74	envelope
6	3255	-	0.748	1.783	0	4466	P74	envelope
6	3287	-	0.781	1.648	0	4466	P74	envelope
6	3289	-	0.779	1.336	0.307	4466	P74	envelope
6	3291	-	0.767	1.422	0	4466	P74	envelope
6	3301	-	0.771	1.435	0	4466	P74	envelope
6	3306	-	0.765	1.451	0	4466	P74	envelope
6	3308	-	0.771	1.435	0	4466	P74	envelope
6	3323	-	0.789	1.386	0.076	4466	P74	envelope
6	3324	-	0.766	1.445	0	4466	P74	envelope
6	3325	-	0.767	1.443	0	4466	P74	envelope
6	3340	-	0.764	1.327	0.316	4466	P74	envelope
6	3358	-	0.749	1.315	0.325	4466	P74	envelope
6	3462	-	0.624	1.215	0.376	4466	P74	envelope
6	3509	-	0.52	1.601	0	4466	P74	envelope
6	3512	-	0.532	1.133	0.399	4466	P74	envelope
6	3517	-	0.566	1.16	0.397	4466	P74	envelope
6	3520	-	0.579	1.717	0	4466	P74	envelope
6	3547	-	0.766	1.445	0	4466	P74	envelope
6	3557	L	0.618	1.342	0	4466	P74	envelope
6	3643	-	0.518	1.323	0	4466	P74	envelope
6	3657	-	0.585	1.237	0.213	4466	P74	envelope
6	3704	-	0.714	1.281	0.352	4466	P74	envelope
6	3705	-	0.767	1.324	0.326	4466	P74	envelope
6	3719	S	0.672	1.246	0.369	4466	P74	envelope
6	3770	-	0.651	1.402	0	4466	P74	envelope
6	3800	L	0.549	1.16	0.363	4466	P74	envelope
6	3868	-	0.817	1.744	0	4466	P74	envelope
6	3907	S	0.586	1.292	0	4466	P74	envelope
6	3951	E	0.549	1.252	0	4466	P74	envelope
6	3952	L	0.592	1.377	0	4466	P74	envelope
6	3984	-	0.646	1.405	0	4466	P74	envelope
6	3987	-	0.62	1.347	0	4466	P74	envelope
6	3990	-	0.547	1.177	0.316	4466	P74	envelope
6	3992	-	0.766	1.676	0	4466	P74	envelope
6	3993	-	0.586	1.259	0.07	4466	P74	envelope
6	4002	P	0.532	1.397	0	4466	P74	envelope
6	4006	Q	0.555	1.355	0	4466	P74	envelope
6	4010	H	0.677	1.578	0	4466	P74	envelope
6	4013	L	0.616	1.356	0	4466	P74	envelope
6	4014	N	0.53	1.129	0.397	4466	P74	envelope
6	4095	-	0.569	1.207	0.28	4466	P74	envelope
6	4152	T	0.6	1.281	0	4466	P74	envelope
6	4154	S	0.578	1.22	0.261	4466	P74	envelope
6	4173	Q	0.789	1.968	0	4466	P74	envelope
6	4188	A	0.655	1.424	0	4466	P74	envelope
6	4212	-	0.55	1.206	0.24	4466	P74	envelope
6	4213	-	0.585	1.242	0.189	4466	P74	envelope
6	4215	-	0.788	1.585	0	4466	P74	envelope
6	4218	-	0.781	1.611	0	4466	P74	envelope
6	4235	K	0.616	1.333	0	4466	P74	envelope
6	4276	-	0.591	1.181	0.39	4466	P74	envelope
6	4279	-	0.697	1.269	0.358	4466	P74	envelope
6	4280	T	0.551	1.145	0.403	4466	P74	envelope
6	4317	-	0.58	1.228	0.236	4466	P74	envelope
6	4366	-	0.595	1.224	0.284	4466	P74	envelope
6	4401	-	0.71	1.408	0	4466	P74	envelope
6	4403	-	0.612	1.24	0.271	4466	P74	envelope
6	4465	-	0.675	1.339	0	4466	P74	envelope
7	43	K	1.008	2.193	0	11367	helicase	replication
7	57	S	0.825	1.709	0	11367	helicase	replication
7	58	S	0.652	1.543	0	11367	helicase	replication
7	60	N	0.72	1.345	0.116	11367	helicase	replication
7	91	S	0.794	1.35	0.298	11367	helicase	replication
7	93	L	0.735	1.323	0.271	11367	helicase	replication
7	95	D	0.767	1.334	0.298	11367	helicase	replication
7	330	T	0.781	1.484	0	11367	helicase	replication
7	331	Q	0.536	1.219	0.164	11367	helicase	replication
7	332	S	0.76	1.334	0.285	11367	helicase	replication
7	570	N	0.628	1.223	0.364	11367	helicase	replication
7	579	-	0.682	1.333	0	11367	helicase	replication
7	583	-	0.657	1.293	0.197	11367	helicase	replication
7	585	-	0.676	1.298	0.23	11367	helicase	replication
7	606	-	0.662	1.339	0	11367	helicase	replication
7	608	K	0.692	1.324	0.145	11367	helicase	replication
7	705	H	0.658	1.291	0.212	11367	helicase	replication
7	740	K	0.771	1.336	0.299	11367	helicase	replication
7	747	T	0.668	1.296	0.217	11367	helicase	replication
7	774	C	0.833	1.552	0	11367	helicase	replication
7	775	N	0.736	1.303	0.335	11367	helicase	replication
7	779	-	0.634	1.238	0.337	11367	helicase	replication
7	780	-	0.762	1.585	0	11367	helicase	replication
7	782	-	0.682	1.283	0.293	11367	helicase	replication
7	783	I	0.552	1.229	0.167	11367	helicase	replication
7	809	R	0.512	1.32	0	11367	helicase	replication
7	958	-	0.635	1.214	0.388	11367	helicase	replication
7	960	-	0.542	2.008	0	11367	helicase	replication
7	965	-	0.596	1.194	0.38	11367	helicase	replication
7	983	-	0.938	1.833	0	11367	helicase	replication
7	1016	-	0.524	1.344	0	11367	helicase	replication
7	1017	-	1.032	3.88	0	11367	helicase	replication
7	1018	-	1.086	2.328	0	11367	helicase	replication
7	1032	-	0.709	1.43	0	11367	helicase	replication
7	1033	-	0.669	1.314	0.119	11367	helicase	replication
7	1040	-	0.67	1.376	0	11367	helicase	replication
7	1041	-	0.836	1.808	0	11367	helicase	replication
7	1043	-	0.886	1.643	0	11367	helicase	replication
7	1049	-	0.542	1.15	0.391	11367	helicase	replication
7	1050	-	0.629	1.66	0	11367	helicase	replication
7	1052	-	0.501	1.113	0.4	11367	helicase	replication
7	1063	-	0.583	1.378	0	11367	helicase	replication
7	1075	-	0.756	1.365	0.125	11367	helicase	replication
7	1078	-	0.676	1.355	0	11367	helicase	replication
7	1079	-	0.717	1.439	0	11367	helicase	replication
7	1084	-	0.626	1.251	0.285	11367	helicase	replication
7	1085	-	0.506	1.149	0.332	11367	helicase	replication
7	1088	-	0.662	1.665	0	11367	helicase	replication
7	1092	-	0.601	1.356	0	11367	helicase	replication
7	1110	-	0.649	1.338	0	11367	helicase	replication
7	1196	-	0.861	1.593	0	11367	helicase	replication
7	1197	-	0.854	1.563	0	11367	helicase	replication
7	1226	-	0.645	1.235	0.363	11367	helicase	replication
7	1229	-	0.778	1.34	0.303	11367	helicase	replication
7	1230	-	0.828	1.377	0.273	11367	helicase	replication
7	1233	-	0.506	1.128	0.387	11367	helicase	replication
7	1234	-	0.7	1.28	0.342	11367	helicase	replication
7	1235	-	0.627	1.225	0.363	11367	helicase	replication
7	1306	-	1.354	4.759	0	11367	helicase	replication
7	1373	-	0.633	1.246	0.308	11367	helicase	replication
7	1375	-	0.88	1.793	0	11367	helicase	replication
7	1382	-	0.792	2.248	0	11367	helicase	replication
7	1384	-	0.622	1.214	0.376	11367	helicase	replication
7	1427	-	0.509	2.924	0	11367	helicase	replication
7	1465	-	0.854	1.395	0.255	11367	helicase	replication
7	1492	-	0.741	1.311	0.324	11367	helicase	replication
7	1500	-	0.647	1.382	0	11367	helicase	replication
7	1517	-	0.694	1.292	0.29	11367	helicase	replication
7	1521	-	0.857	1.583	0	11367	helicase	replication
7	1525	-	0.745	1.313	0.323	11367	helicase	replication
7	1526	-	0.852	1.393	0.26	11367	helicase	replication
7	1529	-	0.779	1.339	0.305	11367	helicase	replication
7	1530	-	0.696	1.299	0.272	11367	helicase	replication
7	1534	-	0.677	1.754	0	11367	helicase	replication
7	1537	-	0.724	1.3	0.329	11367	helicase	replication
7	1654	-	1.014	2.05	0	11367	helicase	replication
7	1666	-	0.666	1.391	0	11367	helicase	replication
7	1667	-	0.657	1.501	0	11367	helicase	replication
7	1668	-	0.571	1.194	0.336	11367	helicase	replication
7	1670	-	0.744	1.646	0	11367	helicase	replication
7	1674	-	0.759	1.382	0	11367	helicase	replication
7	1675	-	0.646	1.264	0.284	11367	helicase	replication
7	1697	-	0.746	1.32	0.305	11367	helicase	replication
7	1701	-	0.659	1.258	0.324	11367	helicase	replication
7	1703	-	0.7	1.342	0	11367	helicase	replication
7	1743	-	0.875	1.644	0	11367	helicase	replication
7	1744	-	0.782	1.348	0.279	11367	helicase	replication
7	1767	-	0.751	1.329	0.283	11367	helicase	replication
7	1790	-	0.8	1.355	0.293	11367	helicase	replication
7	1797	-	1.107	2.248	0	11367	helicase	replication
7	1872	-	1.277	2.679	0	11367	helicase	replication
7	1908	-	0.612	1.21	0.366	11367	helicase	replication
7	1913	-	0.619	1.287	0.087	11367	helicase	replication
7	1917	-	1.054	2.242	0	11367	helicase	replication
7	1923	-	0.628	1.274	0.205	11367	helicase	replication
7	1925	-	0.662	1.273	0.29	11367	helicase	replication
7	1927	-	0.671	1.293	0.238	11367	helicase	replication
7	1937	-	0.75	1.317	0.32	11367	helicase	replication
7	1939	-	0.665	1.282	0.264	11367	helicase	replication
7	1940	-	0.759	1.325	0.315	11367	helicase	replication
7	1941	-	0.589	1.197	0.366	11367	helicase	replication
7	1942	-	0.646	1.24	0.355	11367	helicase	replication
7	1943	-	0.613	1.214	0.363	11367	helicase	replication
7	1946	-	0.862	1.601	0	11367	helicase	replication
7	1947	-	0.879	1.665	0	11367	helicase	replication
7	1948	-	0.869	1.626	0	11367	helicase	replication
7	1951	-	0.502	1.238	0	11367	helicase	replication
7	2032	-	0.859	1.586	0	11367	helicase	replication
7	2034	-	0.864	1.608	0	11367	helicase	replication
7	2068	-	0.535	1.139	0.398	11367	helicase	replication
7	2072	-	0.77	1.333	0.309	11367	helicase	replication
7	2076	-	0.644	1.233	0.367	11367	helicase	replication
7	2116	-	0.628	1.226	0.363	11367	helicase	replication
7	2120	-	0.656	1.243	0.362	11367	helicase	replication
7	2164	-	0.626	1.477	0	11367	helicase	replication
7	2165	-	0.835	1.381	0.268	11367	helicase	replication
7	2167	-	0.769	1.562	0	11367	helicase	replication
7	2169	-	1.23	2.56	0	11367	helicase	replication
7	2175	-	0.68	1.669	0	11367	helicase	replication
7	2180	-	0.851	1.821	0	11367	helicase	replication
7	2184	-	0.734	1.306	0.323	11367	helicase	replication
7	2215	-	0.675	1.602	0	11367	helicase	replication
7	2217	-	0.71	1.289	0.331	11367	helicase	replication
7	2249	-	0.839	1.582	0	11367	helicase	replication
7	2251	-	0.693	1.384	0	11367	helicase	replication
7	2252	-	0.814	1.596	0	11367	helicase	replication
7	2277	-	0.814	1.952	0	11367	helicase	replication
7	2279	-	0.629	1.419	0	11367	helicase	replication
7	2290	-	0.958	1.896	0	11367	helicase	replication
7	2302	-	0.565	1.199	0.315	11367	helicase	replication
7	2307	-	0.758	1.324	0.312	11367	helicase	replication
7	2313	-	1.108	2.07	0	11367	helicase	replication
7	2324	-	0.744	1.834	0	11367	helicase	replication
7	2329	-	0.597	1.308	0	11367	helicase	replication
7	2333	-	0.57	1.328	0	11367	helicase	replication
7	2339	-	0.759	1.621	0	11367	helicase	replication
7	2413	-	0.512	1.238	0	11367	helicase	replication
7	2420	-	0.613	1.211	0.371	11367	helicase	replication
7	2431	-	0.693	1.275	0.341	11367	helicase	replication
7	2432	-	0.671	1.257	0.35	11367	helicase	replication
7	2434	-	0.976	1.961	0	11367	helicase	replication
7	2435	-	0.616	1.248	0.269	11367	helicase	replication
7	2447	-	0.612	1.296	0	11367	helicase	replication
7	2463	-	0.901	1.429	0.215	11367	helicase	replication
7	2598	-	0.91	1.834	0	11367	helicase	replication
7	2602	-	0.654	1.284	0.229	11367	helicase	replication
7	2607	-	1.144	2.388	0	11367	helicase	replication
7	2612	-	0.644	1.246	0.334	11367	helicase	replication
7	2695	-	1.129	2.322	0	11367	helicase	replication
7	2701	-	0.837	1.385	0.259	11367	helicase	replication
7	2707	-	0.925	2.318	0	11367	helicase	replication
7	2718	-	0.686	1.271	0.337	11367	helicase	replication
7	2721	-	1.333	3.581	0	11367	helicase	replication
7	2722	-	0.561	1.243	0.139	11367	helicase	replication
7	2751	-	0.719	1.346	0.096	11367	helicase	replication
7	2762	-	0.673	1.575	0	11367	helicase	replication
7	2763	-	0.904	1.96	0	11367	helicase	replication
7	2765	-	0.627	1.454	0	11367	helicase	replication
7	2766	-	0.689	1.391	0	11367	helicase	replication
7	2769	-	1.005	2.662	0	11367	helicase	replication
7	2818	-	0.641	1.236	0.355	11367	helicase	replication
7	2929	-	0.858	1.582	0	11367	helicase	replication
7	2970	-	0.728	1.626	0	11367	helicase	replication
7	2976	-	0.871	2.304	0	11367	helicase	replication
7	2984	-	0.704	1.47	0	11367	helicase	replication
7	3066	-	0.617	1.301	0	11367	helicase	replication
7	3072	-	0.676	1.355	0	11367	helicase	replication
7	3073	-	0.89	2.229	0	11367	helicase	replication
7	3079	-	0.633	1.528	0	11367	helicase	replication
7	3083	-	0.823	2.032	0	11367	helicase	replication
7	3084	-	0.574	1.24	0.202	11367	helicase	replication
7	3085	-	0.731	1.305	0.321	11367	helicase	replication
7	3088	-	0.852	1.847	0	11367	helicase	replication
7	3093	-	0.66	1.371	0	11367	helicase	replication
7	3098	-	0.576	1.266	0	11367	helicase	replication
7	3118	-	0.64	1.442	0	11367	helicase	replication
7	3155	-	0.536	1.157	0.376	11367	helicase	replication
7	3168	-	0.858	1.58	0	11367	helicase	replication
7	3174	-	0.875	1.652	0	11367	helicase	replication
7	3179	-	0.584	1.279	0	11367	helicase	replication
7	3183	-	0.707	1.402	0	11367	helicase	replication
7	3377	-	0.742	1.311	0.326	11367	helicase	replication
7	3381	-	0.741	1.552	0	11367	helicase	replication
7	3397	-	0.929	1.857	0	11367	helicase	replication
7	3506	-	0.673	1.289	0.256	11367	helicase	replication
7	3509	-	0.677	1.308	0.186	11367	helicase	replication
7	3525	-	0.687	1.414	0	11367	helicase	replication
7	3560	-	0.74	1.369	0	11367	helicase	replication
7	3705	-	0.692	1.281	0.321	11367	helicase	replication
7	3708	-	0.689	1.352	0	11367	helicase	replication
7	3841	F	0.667	1.316	0.085	11367	helicase	replication
7	3855	M	0.686	1.352	0	11367	helicase	replication
7	4053	E	0.666	1.26	0.333	11367	helicase	replication
7	4065	Q	0.756	1.332	0.284	11367	helicase	replication
7	4157	S	0.777	1.348	0.272	11367	helicase	replication
7	4218	Q	0.672	1.289	0.253	11367	helicase	replication
7	4220	V	1.365	2.703	0	11367	helicase	replication
7	4306	L	1.035	2.071	0	11367	helicase	replication
7	4308	E	0.703	1.294	0.302	11367	helicase	replication
7	4311	D	0.657	1.348	0	11367	helicase	replication
7	4464	P	0.877	1.682	0	11367	helicase	replication
7	4471	-	1.278	2.871	0	11367	helicase	replication
7	4501	-	0.86	1.896	0	11367	helicase	replication
7	4540	-	1.173	2.49	0	11367	helicase	replication
7	4613	-	0.581	1.2	0.34	11367	helicase	replication
7	4616	-	0.663	1.292	0.22	11367	helicase	replication
7	4681	-	0.68	1.291	0.267	11367	helicase	replication
7	4713	-	0.671	1.336	0	11367	helicase	replication
7	4722	-	0.72	1.31	0.287	11367	helicase	replication
7	4725	-	0.658	1.279	0.257	11367	helicase	replication
7	4727	-	0.677	1.292	0.256	11367	helicase	replication
7	4813	-	0.682	1.389	0	11367	helicase	replication
7	4823	F	0.59	1.41	0	11367	helicase	replication
7	4864	L	0.558	1.842	0	11367	helicase	replication
7	5007	K	0.745	1.498	0	11367	helicase	replication
7	5135	I	0.683	1.332	0	11367	helicase	replication
7	5146	K	0.688	1.545	0	11367	helicase	replication
7	5149	E	0.678	1.296	0.243	11367	helicase	replication
7	5199	F	0.717	1.418	0	11367	helicase	replication
7	5201	Y	0.683	1.364	0	11367	helicase	replication
7	5207	Q	0.668	1.314	0.111	11367	helicase	replication
7	5208	K	0.641	1.299	0.096	11367	helicase	replication
7	5462	A	0.565	1.171	0.376	11367	helicase	replication
7	5463	M	1.049	2.146	0	11367	helicase	replication
7	5473	N	0.815	1.367	0.282	11367	helicase	replication
7	5633	-	1.018	2.057	0	11367	helicase	replication
7	5634	-	0.655	1.271	0.279	11367	helicase	replication
7	5637	-	0.725	1.461	0	11367	helicase	replication
7	5646	M	0.662	1.49	0	11367	helicase	replication
7	5649	-	0.717	1.436	0	11367	helicase	replication
7	5655	-	0.623	1.228	0.34	11367	helicase	replication
7	5656	-	1.102	2.331	0	11367	helicase	replication
7	5873	-	0.863	1.761	0	11367	helicase	replication
7	5889	-	0.896	1.812	0	11367	helicase	replication
7	6305	-	0.642	1.243	0.336	11367	helicase	replication
7	6389	-	0.769	1.522	0	11367	helicase	replication
7	6460	-	0.767	1.421	0	11367	helicase	replication
7	6607	N	0.655	1.344	0	11367	helicase	replication
7	6615	V	0.772	1.341	0.284	11367	helicase	replication
7	6626	-	1.298	2.61	0	11367	helicase	replication
7	6865	C	0.677	1.315	0.137	11367	helicase	replication
7	6866	E	0.848	2.565	0	11367	helicase	replication
7	6892	M	0.69	1.27	0.349	11367	helicase	replication
7	6893	V	0.929	2.873	0	11367	helicase	replication
7	7008	-	0.72	1.315	0.267	11367	helicase	replication
7	7010	-	0.699	1.308	0.245	11367	helicase	replication
7	7496	-	0.68	1.291	0.265	11367	helicase	replication
7	7497	-	1.163	2.393	0	11367	helicase	replication
7	7569	-	0.691	1.386	0	11367	helicase	replication
7	7668	-	0.616	1.231	0.321	11367	helicase	replication
7	7679	-	0.701	1.303	0.27	11367	helicase	replication
7	7977	Q	0.755	1.327	0.298	11367	helicase	replication
7	7985	Y	0.678	1.296	0.243	11367	helicase	replication
7	7987	V	0.693	1.3	0.262	11367	helicase	replication
7	7992	S	0.649	1.322	0	11367	helicase	replication
7	8009	Q	0.751	1.459	0	11367	helicase	replication
7	8010	P	0.73	1.317	0.281	11367	helicase	replication
7	8013	Y	0.7	1.31	0.238	11367	helicase	replication
7	8081	V	0.685	1.301	0.239	11367	helicase	replication
7	8082	Q	0.659	1.288	0.228	11367	helicase	replication
7	8099	S	1.165	2.408	0	11367	helicase	replication
7	8124	D	0.659	1.288	0.228	11367	helicase	replication
7	8172	R	0.783	1.35	0.274	11367	helicase	replication
7	8231	L	0.747	1.329	0.274	11367	helicase	replication
7	8234	E	0.658	1.351	0	11367	helicase	replication
7	8294	R	0.783	1.349	0.278	11367	helicase	replication
7	8306	F	1.057	2.153	0	11367	helicase	replication
7	8307	S	0.735	1.307	0.323	11367	helicase	replication
7	8407	S	0.726	1.301	0.326	11367	helicase	replication
7	8409	F	0.685	1.295	0.26	11367	helicase	replication
7	8512	S	0.719	1.308	0.291	11367	helicase	replication
7	8630	-	1.424	3.016	0	11367	helicase	replication
7	8822	-	0.672	1.338	0	11367	helicase	replication
7	8828	-	0.676	1.334	0	11367	helicase	replication
7	8872	-	0.713	1.465	0	11367	helicase	replication
7	8873	-	0.706	1.366	0	11367	helicase	replication
7	9360	-	0.779	1.34	0.305	11367	helicase	replication
7	9364	-	0.708	1.283	0.343	11367	helicase	replication
7	9376	-	0.856	1.571	0	11367	helicase	replication
7	9427	-	0.899	1.739	0	11367	helicase	replication
7	9431	-	0.874	1.622	0	11367	helicase	replication
7	9433	-	1.171	2.407	0	11367	helicase	replication
7	9434	-	0.762	1.336	0.282	11367	helicase	replication
7	9439	-	1.087	2.167	0	11367	helicase	replication
7	9444	-	1.09	2.234	0	11367	helicase	replication
7	9446	-	0.808	1.447	0	11367	helicase	replication
7	9456	-	0.765	1.337	0.283	11367	helicase	replication
7	9461	-	1.056	2.125	0	11367	helicase	replication
7	9492	-	0.574	1.267	0	11367	helicase	replication
7	9493	-	0.746	1.314	0.322	11367	helicase	replication
7	9495	-	0.629	1.273	0.212	11367	helicase	replication
7	9496	-	0.604	1.401	0	11367	helicase	replication
7	9497	-	0.693	1.291	0.292	11367	helicase	replication
7	9499	-	0.657	1.353	0	11367	helicase	replication
7	9500	-	0.789	1.347	0.3	11367	helicase	replication
7	9503	-	0.571	1.342	0	11367	helicase	replication
7	9504	-	0.562	1.28	0	11367	helicase	replication
7	9544	-	0.866	1.615	0	11367	helicase	replication
7	9549	-	0.857	1.399	0.245	11367	helicase	replication
7	9550	-	0.872	1.637	0	11367	helicase	replication
7	9551	-	0.857	1.577	0	11367	helicase	replication
7	9703	-	0.854	1.558	0	11367	helicase	replication
7	9721	-	0.663	1.33	0	11367	helicase	replication
7	9723	-	1.242	2.545	0	11367	helicase	replication
7	9758	-	0.672	1.26	0.344	11367	helicase	replication
7	9763	-	0.645	1.29	0.18	11367	helicase	replication
7	9779	-	0.68	1.399	0	11367	helicase	replication
7	9780	-	0.58	1.228	0.26	11367	helicase	replication
7	9788	-	0.675	1.634	0	11367	helicase	replication
7	9803	-	0.617	1.22	0.353	11367	helicase	replication
7	9806	-	0.728	1.301	0.328	11367	helicase	replication
7	9813	-	0.702	1.362	0	11367	helicase	replication
7	9816	-	0.584	1.221	0.291	11367	helicase	replication
7	9911	-	1.395	7.176	0	11367	helicase	replication
7	9951	-	0.509	1.131	0.381	11367	helicase	replication
7	9979	-	0.538	2.072	0	11367	helicase	replication
7	10021	-	0.515	1.652	0	11367	helicase	replication
7	10037	-	0.785	1.594	0	11367	helicase	replication
7	10038	-	0.701	1.316	0.221	11367	helicase	replication
7	10041	-	0.689	1.291	0.285	11367	helicase	replication
7	10045	-	0.624	1.379	0	11367	helicase	replication
7	10049	-	0.731	1.314	0.295	11367	helicase	replication
7	10104	-	1.114	2.203	0	11367	helicase	replication
7	10105	-	0.741	1.322	0.286	11367	helicase	replication
7	10109	-	0.977	1.956	0	11367	helicase	replication
7	10111	-	0.628	1.271	0.219	11367	helicase	replication
7	10121	-	0.651	1.347	0	11367	helicase	replication
7	10123	-	1.052	2.088	0	11367	helicase	replication
7	10125	-	1.03	2.062	0	11367	helicase	replication
7	10126	-	0.981	1.938	0	11367	helicase	replication
7	10133	-	1.14	2.293	0	11367	helicase	replication
7	10148	-	0.614	1.209	0.372	11367	helicase	replication
7	10351	-	0.862	1.934	0	11367	helicase	replication
7	10365	-	0.679	1.299	0.233	11367	helicase	replication
7	10369	-	0.667	1.323	0	11367	helicase	replication
7	10370	-	0.75	1.517	0	11367	helicase	replication
7	10404	-	0.709	1.462	0	11367	helicase	replication
7	10405	-	0.68	1.264	0.345	11367	helicase	replication
7	10407	-	0.756	1.652	0	11367	helicase	replication
7	10408	-	0.648	1.329	0	11367	helicase	replication
7	10410	-	0.614	1.21	0.372	11367	helicase	replication
7	10507	-	0.86	1.594	0	11367	helicase	replication
7	10510	-	0.879	1.664	0	11367	helicase	replication
7	10529	-	0.875	1.652	0	11367	helicase	replication
7	10533	-	0.852	1.548	0	11367	helicase	replication
7	10536	-	0.858	1.583	0	11367	helicase	replication
7	10570	-	0.628	1.355	0	11367	helicase	replication
7	10595	-	0.804	1.726	0	11367	helicase	replication
7	10607	-	0.835	1.381	0.271	11367	helicase	replication
7	10733	-	0.726	1.82	0	11367	helicase	replication
7	10747	-	0.533	1.174	0.32	11367	helicase	replication
7	10918	-	0.611	1.398	0	11367	helicase	replication
7	10919	-	0.759	1.621	0	11367	helicase	replication
7	10928	-	0.884	1.825	0	11367	helicase	replication
7	10935	-	0.67	1.26	0.341	11367	helicase	replication
7	10939	-	0.699	1.315	0.22	11367	helicase	replication
7	10941	-	0.682	1.362	0	11367	helicase	replication
7	10942	-	0.684	1.383	0	11367	helicase	replication
7	10944	-	0.663	1.501	0	11367	helicase	replication
7	10975	-	0.644	1.245	0.335	11367	helicase	replication
7	10980	-	0.738	1.586	0	11367	helicase	replication
7	11022	-	0.67	1.33	0	11367	helicase	replication
7	11043	-	0.525	1.292	0	11367	helicase	replication
7	11205	-	0.552	1.163	0.382	11367	helicase	replication
7	11318	-	1.255	2.565	0	11367	helicase	replication
7	11321	-	0.645	1.233	0.368	11367	helicase	replication
8	337	-	0.829	1.377	0.276	9449	DNApol	replication
8	338	-	0.601	1.578	0	9449	DNApol	replication
8	339	-	0.864	1.402	0.25	9449	DNApol	replication
8	344	-	0.882	1.691	0	9449	DNApol	replication
8	346	-	0.895	1.749	0	9449	DNApol	replication
8	362	-	0.588	1.19	0.379	9449	DNApol	replication
8	363	-	1.097	2.235	0	9449	DNApol	replication
8	365	-	0.663	1.266	0.311	9449	DNApol	replication
8	368	-	0.696	1.314	0.21	9449	DNApol	replication
8	369	-	1.073	2.286	0	9449	DNApol	replication
8	372	-	0.647	1.295	0.152	9449	DNApol	replication
8	376	-	0.894	2.867	0	9449	DNApol	replication
8	378	-	0.803	1.357	0.292	9449	DNApol	replication
8	391	-	0.652	1.324	0	9449	DNApol	replication
8	392	-	0.718	1.312	0.271	9449	DNApol	replication
8	470	-	0.641	1.244	0.329	9449	DNApol	replication
8	489	-	0.619	1.226	0.337	9449	DNApol	replication
8	502	-	0.606	1.286	0	9449	DNApol	replication
8	526	-	0.862	1.632	0	9449	DNApol	replication
8	532	-	0.825	1.432	0	9449	DNApol	replication
8	535	-	0.842	1.546	0	9449	DNApol	replication
8	539	-	0.869	1.657	0	9449	DNApol	replication
8	547	-	0.865	1.642	0	9449	DNApol	replication
8	548	-	0.848	1.569	0	9449	DNApol	replication
8	550	-	0.847	1.566	0	9449	DNApol	replication
8	554	-	0.847	1.567	0	9449	DNApol	replication
8	612	-	0.6	1.2	0.375	9449	DNApol	replication
8	615	-	0.621	1.217	0.37	9449	DNApol	replication
8	616	-	0.655	1.247	0.354	9449	DNApol	replication
8	635	-	0.69	1.27	0.35	9449	DNApol	replication
8	636	-	0.776	1.339	0.305	9449	DNApol	replication
8	637	-	0.523	1.14	0.387	9449	DNApol	replication
8	735	-	0.628	1.224	0.366	9449	DNApol	replication
8	946	-	0.695	1.432	0	9449	DNApol	replication
8	965	-	0.67	1.282	0.275	9449	DNApol	replication
8	991	-	0.521	1.131	0.396	9449	DNApol	replication
8	1061	-	0.841	1.529	0	9449	DNApol	replication
8	1069	-	0.849	1.577	0	9449	DNApol	replication
8	1089	-	0.89	1.742	0	9449	DNApol	replication
8	1106	S	0.821	1.37	0.281	9449	DNApol	replication
8	1292	-	0.739	1.555	0	9449	DNApol	replication
8	1437	-	0.688	1.344	0	9449	DNApol	replication
8	1481	-	0.709	1.427	0	9449	DNApol	replication
8	1520	-	0.597	1.241	0.244	9449	DNApol	replication
8	1536	-	0.558	1.196	0.297	9449	DNApol	replication
8	1538	-	0.618	1.21	0.375	9449	DNApol	replication
8	1539	-	1.042	2.418	0	9449	DNApol	replication
8	1551	-	0.616	1.345	0	9449	DNApol	replication
8	1563	-	0.672	1.33	0	9449	DNApol	replication
8	1586	-	0.739	1.555	0	9449	DNApol	replication
8	1705	-	0.699	1.388	0	9449	DNApol	replication
8	1708	-	0.656	1.305	0.121	9449	DNApol	replication
8	1710	-	1.263	2.607	0	9449	DNApol	replication
8	1718	-	0.672	1.347	0	9449	DNApol	replication
8	1720	-	0.657	1.26	0.318	9449	DNApol	replication
8	1749	-	0.698	1.419	0	9449	DNApol	replication
8	1804	Q	0.527	1.243	0	9449	DNApol	replication
8	1810	G	0.698	1.307	0.246	9449	DNApol	replication
8	1815	-	1.193	2.504	0	9449	DNApol	replication
8	1827	H	0.784	1.346	0.292	9449	DNApol	replication
8	1854	A	0.672	1.257	0.351	9449	DNApol	replication
8	1859	L	1.182	2.345	0	9449	DNApol	replication
8	1862	T	0.562	1.217	0.256	9449	DNApol	replication
8	1865	T	0.698	1.358	0	9449	DNApol	replication
8	1891	V	0.765	1.328	0.314	9449	DNApol	replication
8	1893	F	0.797	1.352	0.298	9449	DNApol	replication
8	1921	R	0.676	1.433	0	9449	DNApol	replication
8	1928	V	0.564	1.334	0	9449	DNApol	replication
8	1944	G	0.547	1.251	0	9449	DNApol	replication
8	1952	T	0.584	1.321	0	9449	DNApol	replication
8	1954	R	0.61	1.394	0	9449	DNApol	replication
8	1955	H	0.637	1.63	0	9449	DNApol	replication
8	1958	Y	0.556	1.273	0	9449	DNApol	replication
8	1964	V	0.675	1.335	0	9449	DNApol	replication
8	1965	L	0.581	1.235	0.238	9449	DNApol	replication
8	1967	Q	0.594	1.317	0	9449	DNApol	replication
8	1969	N	0.585	1.278	0	9449	DNApol	replication
8	1970	D	0.713	1.443	0	9449	DNApol	replication
8	1972	I	0.683	1.343	0	9449	DNApol	replication
8	1975	K	0.692	1.345	0	9449	DNApol	replication
8	2103	-	0.747	1.32	0.306	9449	DNApol	replication
8	2450	P	0.586	1.187	0.381	9449	DNApol	replication
8	2456	-	0.582	1.313	0	9449	DNApol	replication
8	2459	-	0.656	1.313	0	9449	DNApol	replication
8	2460	-	0.742	1.621	0	9449	DNApol	replication
8	2461	-	0.685	1.346	0	9449	DNApol	replication
8	2480	-	0.629	1.219	0.372	9449	DNApol	replication
8	2484	-	1.104	2.333	0	9449	DNApol	replication
8	2493	-	0.655	1.249	0.339	9449	DNApol	replication
8	2494	-	0.661	1.273	0.285	9449	DNApol	replication
8	2525	-	0.685	1.396	0	9449	DNApol	replication
8	2528	-	0.642	1.282	0.204	9449	DNApol	replication
8	2636	-	0.662	1.246	0.362	9449	DNApol	replication
8	2637	-	0.64	1.23	0.367	9449	DNApol	replication
8	2713	-	0.696	1.419	0	9449	DNApol	replication
8	2717	-	0.644	1.456	0	9449	DNApol	replication
8	2748	-	1.196	2.496	0	9449	DNApol	replication
8	2749	-	1.109	2.247	0	9449	DNApol	replication
8	2750	-	0.84	1.473	0	9449	DNApol	replication
8	2751	-	0.884	1.703	0	9449	DNApol	replication
8	2812	-	0.71	1.67	0	9449	DNApol	replication
8	2839	-	0.56	1.261	0	9449	DNApol	replication
8	2842	-	0.652	1.241	0.36	9449	DNApol	replication
8	2843	-	0.593	1.468	0	9449	DNApol	replication
8	2847	-	0.742	1.309	0.328	9449	DNApol	replication
8	2851	-	0.552	2.215	0	9449	DNApol	replication
8	2882	-	0.851	1.586	0	9449	DNApol	replication
8	2955	-	0.867	1.649	0	9449	DNApol	replication
8	2965	-	0.812	1.367	0.271	9449	DNApol	replication
8	2977	-	0.675	1.259	0.354	9449	DNApol	replication
8	2981	-	0.613	1.213	0.364	9449	DNApol	replication
8	2983	-	0.594	1.363	0	9449	DNApol	replication
8	2985	-	0.604	1.47	0	9449	DNApol	replication
8	2987	-	0.713	1.289	0.339	9449	DNApol	replication
8	2988	-	0.548	1.168	0.36	9449	DNApol	replication
8	2998	-	0.689	1.27	0.348	9449	DNApol	replication
8	3020	-	0.853	1.394	0.258	9449	DNApol	replication
8	3026	-	0.969	1.951	0	9449	DNApol	replication
8	3030	-	0.864	1.636	0	9449	DNApol	replication
8	3456	-	0.721	1.295	0.335	9449	DNApol	replication
8	3464	-	0.837	1.384	0.266	9449	DNApol	replication
8	3466	-	0.846	1.555	0	9449	DNApol	replication
8	3519	-	0.76	1.324	0.316	9449	DNApol	replication
8	3527	-	0.55	1.172	0.35	9449	DNApol	replication
8	3529	-	0.783	1.793	0	9449	DNApol	replication
8	3538	-	1.036	2.235	0	9449	DNApol	replication
8	3582	-	0.843	1.542	0	9449	DNApol	replication
8	3585	-	0.857	1.612	0	9449	DNApol	replication
8	3590	-	0.72	1.652	0	9449	DNApol	replication
8	3597	-	0.776	1.338	0.306	9449	DNApol	replication
8	3621	-	0.958	1.925	0	9449	DNApol	replication
8	3625	-	0.97	1.951	0	9449	DNApol	replication
8	3626	-	0.94	2.127	0	9449	DNApol	replication
8	3650	-	0.571	1.174	0.385	9449	DNApol	replication
8	3651	-	0.992	1.977	0	9449	DNApol	replication
8	3653	-	0.912	1.77	0	9449	DNApol	replication
8	3714	-	0.591	2.284	0	9449	DNApol	replication
8	3731	-	0.832	1.862	0	9449	DNApol	replication
8	3735	-	0.714	1.583	0	9449	DNApol	replication
8	4029	R	0.63	1.433	0	9449	DNApol	replication
8	4033	V	0.66	1.441	0	9449	DNApol	replication
8	4063	R	0.865	2.016	0	9449	DNApol	replication
8	4070	-	0.868	1.644	0	9449	DNApol	replication
8	4075	-	0.708	1.301	0.29	9449	DNApol	replication
8	4076	-	0.952	1.861	0	9449	DNApol	replication
8	4077	-	1.164	2.434	0	9449	DNApol	replication
8	4089	C	0.581	1.284	0	9449	DNApol	replication
8	4090	D	0.578	1.258	0.105	9449	DNApol	replication
8	4091	T	0.581	1.355	0	9449	DNApol	replication
8	4092	N	0.614	1.586	0	9449	DNApol	replication
8	4093	G	0.577	1.327	0	9449	DNApol	replication
8	4122	-	1.302	2.69	0	9449	DNApol	replication
8	4130	-	0.729	1.517	0	9449	DNApol	replication
8	4131	-	0.677	1.259	0.356	9449	DNApol	replication
8	4135	-	0.895	1.8	0	9449	DNApol	replication
8	4163	-	0.688	1.297	0.257	9449	DNApol	replication
8	4173	-	0.74	1.501	0	9449	DNApol	replication
8	4181	-	0.718	1.461	0	9449	DNApol	replication
8	4187	-	0.98	2.197	0	9449	DNApol	replication
8	4188	-	0.654	1.247	0.346	9449	DNApol	replication
8	4205	-	0.594	1.743	0	9449	DNApol	replication
8	4221	-	0.616	1.501	0	9449	DNApol	replication
8	4223	-	0.614	1.212	0.362	9449	DNApol	replication
8	4257	-	0.588	1.196	0.37	9449	DNApol	replication
8	4268	-	0.525	1.139	0.388	9449	DNApol	replication
8	4531	-	0.79	1.361	0.249	9449	DNApol	replication
8	4533	-	0.613	1.203	0.383	9449	DNApol	replication
8	4617	-	0.553	1.186	0.331	9449	DNApol	replication
8	4619	-	0.774	2.442	0	9449	DNApol	replication
8	4623	-	0.622	1.22	0.364	9449	DNApol	replication
8	4635	-	0.579	1.187	0.376	9449	DNApol	replication
8	4636	-	0.549	1.163	0.381	9449	DNApol	replication
8	4641	-	0.925	1.944	0	9449	DNApol	replication
8	4746	-	0.689	1.272	0.344	9449	DNApol	replication
8	4765	-	0.89	1.423	0.219	9449	DNApol	replication
8	4784	-	0.537	1.143	0.391	9449	DNApol	replication
8	4822	-	0.79	1.348	0.298	9449	DNApol	replication
8	4829	-	0.593	1.196	0.375	9449	DNApol	replication
8	4830	-	0.867	1.405	0.244	9449	DNApol	replication
8	4865	-	0.647	1.32	0	9449	DNApol	replication
8	4871	-	1.089	2.258	0	9449	DNApol	replication
8	4872	-	1.334	2.842	0	9449	DNApol	replication
8	4915	-	0.667	1.249	0.363	9449	DNApol	replication
8	4937	-	0.662	1.288	0.234	9449	DNApol	replication
8	4945	-	0.861	1.634	0	9449	DNApol	replication
8	4947	-	0.752	1.327	0.29	9449	DNApol	replication
8	4949	-	0.85	1.583	0	9449	DNApol	replication
8	4950	-	0.785	1.349	0.283	9449	DNApol	replication
8	4954	-	0.8	1.444	0	9449	DNApol	replication
8	4955	-	0.832	1.463	0	9449	DNApol	replication
8	4956	-	0.787	1.35	0.281	9449	DNApol	replication
8	5042	-	0.663	1.404	0	9449	DNApol	replication
8	5044	-	0.677	1.269	0.338	9449	DNApol	replication
8	5047	-	0.601	1.269	0.132	9449	DNApol	replication
8	5083	-	0.506	2.381	0	9449	DNApol	replication
8	5226	-	0.808	1.605	0	9449	DNApol	replication
8	5263	-	0.511	1.267	0	9449	DNApol	replication
8	5265	-	0.601	1.246	0.246	9449	DNApol	replication
8	5283	-	0.793	1.349	0.298	9449	DNApol	replication
8	5284	-	0.663	1.258	0.329	9449	DNApol	replication
8	5289	-	0.685	1.355	0	9449	DNApol	replication
8	5290	-	0.583	1.195	0.367	9449	DNApol	replication
8	5314	-	0.854	1.395	0.258	9449	DNApol	replication
8	5327	-	1.006	2.036	0	9449	DNApol	replication
8	5328	-	0.996	2.015	0	9449	DNApol	replication
8	5329	-	0.881	1.695	0	9449	DNApol	replication
8	5330	-	0.777	1.344	0.284	9449	DNApol	replication
8	5331	-	0.803	1.362	0.274	9449	DNApol	replication
8	5332	-	0.933	1.854	0	9449	DNApol	replication
8	5334	-	0.879	1.695	0	9449	DNApol	replication
8	5345	-	0.808	1.419	0	9449	DNApol	replication
8	5388	-	0.737	1.318	0.29	9449	DNApol	replication
8	5390	-	0.784	1.349	0.28	9449	DNApol	replication
8	5396	-	0.986	2.007	0	9449	DNApol	replication
8	5468	-	0.82	1.369	0.283	9449	DNApol	replication
8	5483	-	0.845	1.556	0	9449	DNApol	replication
8	5500	-	0.728	1.313	0.291	9449	DNApol	replication
8	5501	-	0.79	1.352	0.283	9449	DNApol	replication
8	5502	-	0.876	1.666	0	9449	DNApol	replication
8	5508	-	0.823	1.371	0.281	9449	DNApol	replication
8	5510	-	0.633	1.26	0.268	9449	DNApol	replication
8	5512	-	0.538	1.221	0.172	9449	DNApol	replication
8	5520	-	1.084	2.55	0	9449	DNApol	replication
8	5525	-	0.85	1.583	0	9449	DNApol	replication
8	5533	-	0.842	1.53	0	9449	DNApol	replication
8	5535	-	0.732	1.506	0	9449	DNApol	replication
8	5590	-	0.576	1.229	0.244	9449	DNApol	replication
8	5615	-	0.724	2.537	0	9449	DNApol	replication
8	5616	-	0.708	1.284	0.338	9449	DNApol	replication
8	5618	-	0.777	1.336	0.31	9449	DNApol	replication
8	5622	-	0.86	1.623	0	9449	DNApol	replication
8	5625	-	0.867	1.655	0	9449	DNApol	replication
8	5628	-	0.895	1.736	0	9449	DNApol	replication
8	5630	-	0.958	1.925	0	9449	DNApol	replication
8	5631	-	0.866	1.65	0	9449	DNApol	replication
8	5660	-	1.152	2.399	0	9449	DNApol	replication
8	5717	-	0.67	1.341	0	9449	DNApol	replication
8	5721	-	0.644	1.281	0.215	9449	DNApol	replication
8	5725	-	0.848	1.57	0	9449	DNApol	replication
8	5753	-	0.679	1.365	0	9449	DNApol	replication
8	5756	-	0.828	1.613	0	9449	DNApol	replication
8	5757	-	0.581	1.199	0.338	9449	DNApol	replication
8	5758	-	0.732	1.562	0	9449	DNApol	replication
8	5760	-	0.676	1.263	0.34	9449	DNApol	replication
8	5761	-	0.682	1.314	0.165	9449	DNApol	replication
8	5763	-	0.692	1.284	0.311	9449	DNApol	replication
8	5764	-	0.744	1.839	0	9449	DNApol	replication
8	5902	-	0.705	1.301	0.282	9449	DNApol	replication
8	5903	-	0.73	1.318	0.277	9449	DNApol	replication
8	5911	-	0.761	1.336	0.278	9449	DNApol	replication
8	5956	-	0.895	1.653	0	9449	DNApol	replication
8	6336	-	0.746	1.318	0.31	9449	DNApol	replication
8	6346	-	0.701	1.292	0.304	9449	DNApol	replication
8	6419	-	1.097	2.272	0	9449	DNApol	replication
8	6434	D	1.037	2.823	0	9449	DNApol	replication
8	6438	I	0.747	1.657	0	9449	DNApol	replication
8	6459	N	0.729	1.355	0.055	9449	DNApol	replication
8	6463	R	1.102	2.23	0	9449	DNApol	replication
8	6485	N	0.604	1.485	0	9449	DNApol	replication
8	6500	F	0.611	1.21	0.37	9449	DNApol	replication
8	6501	L	0.673	1.625	0	9449	DNApol	replication
8	6537	-	0.761	1.542	0	9449	DNApol	replication
8	6559	-	1.168	2.447	0	9449	DNApol	replication
8	6574	-	0.965	2.011	0	9449	DNApol	replication
8	6575	-	0.836	1.598	0	9449	DNApol	replication
8	6589	-	0.725	1.318	0.269	9449	DNApol	replication
8	6592	-	1.083	2.264	0	9449	DNApol	replication
8	6609	-	0.601	1.197	0.378	9449	DNApol	replication
8	6622	W	0.643	1.236	0.356	9449	DNApol	replication
8	6629	E	0.637	1.309	0	9449	DNApol	replication
8	6630	C	0.689	1.271	0.345	9449	DNApol	replication
8	6694	V	0.575	1.318	0	9449	DNApol	replication
8	6696	V	0.775	1.336	0.308	9449	DNApol	replication
8	6699	N	0.604	1.485	0	9449	DNApol	replication
8	6709	L	0.641	1.285	0.187	9449	DNApol	replication
8	6715	V	0.614	1.393	0	9449	DNApol	replication
8	6716	C	0.638	1.294	0.118	9449	DNApol	replication
8	6719	K	0.672	1.351	0	9449	DNApol	replication
8	6720	Q	0.651	1.263	0.295	9449	DNApol	replication
8	6729	V	0.587	1.185	0.385	9449	DNApol	replication
8	6730	V	0.539	1.15	0.386	9449	DNApol	replication
8	6742	Q	0.576	1.257	0.099	9449	DNApol	replication
8	6743	P	0.603	1.299	0	9449	DNApol	replication
8	6747	K	0.626	1.235	0.332	9449	DNApol	replication
8	6760	A	0.54	1.223	0.169	9449	DNApol	replication
8	6767	T	0.744	1.335	0.243	9449	DNApol	replication
8	6773	Q	0.772	1.332	0.313	9449	DNApol	replication
8	6775	R	0.782	1.341	0.305	9449	DNApol	replication
8	6776	R	0.815	1.668	0	9449	DNApol	replication
8	6802	E	0.76	1.365	0.133	9449	DNApol	replication
8	6805	I	0.666	1.327	0	9449	DNApol	replication
8	6811	-	0.994	2.173	0	9449	DNApol	replication
8	6822	-	0.624	1.226	0.347	9449	DNApol	replication
8	6858	-	0.713	1.452	0	9449	DNApol	replication
8	6859	-	0.672	1.285	0.266	9449	DNApol	replication
8	6863	-	0.794	1.704	0	9449	DNApol	replication
8	6864	-	0.751	1.392	0	9449	DNApol	replication
8	6865	-	0.602	1.22	0.322	9449	DNApol	replication
8	7049	-	0.744	1.566	0	9449	DNApol	replication
8	7264	-	0.671	1.346	0	9449	DNApol	replication
8	7306	-	0.782	1.89	0	9449	DNApol	replication
8	7308	-	1.136	2.453	0	9449	DNApol	replication
8	7311	-	0.611	1.206	0.372	9449	DNApol	replication
8	7318	-	0.979	2.06	0	9449	DNApol	replication
8	7321	-	1.261	2.699	0	9449	DNApol	replication
8	7323	-	0.878	1.83	0	9449	DNApol	replication
8	7324	-	0.655	1.241	0.363	9449	DNApol	replication
8	7327	-	1.245	2.593	0	9449	DNApol	replication
8	7328	-	1.072	2.118	0	9449	DNApol	replication
8	7392	-	1.278	2.671	0	9449	DNApol	replication
8	7400	-	0.734	1.42	0	9449	DNApol	replication
8	7422	-	0.713	1.288	0.339	9449	DNApol	replication
8	7435	-	1.022	2.378	0	9449	DNApol	replication
8	7436	-	1.24	2.7	0	9449	DNApol	replication
8	7475	-	0.87	2.015	0	9449	DNApol	replication
8	7481	-	0.722	1.292	0.34	9449	DNApol	replication
8	7499	-	0.703	1.289	0.318	9449	DNApol	replication
8	7502	-	0.706	1.309	0.254	9449	DNApol	replication
8	7522	-	0.739	1.555	0	9449	DNApol	replication
8	7620	-	0.777	1.527	0	9449	DNApol	replication
8	7622	-	0.695	1.411	0	9449	DNApol	replication
8	7686	-	0.722	1.472	0	9449	DNApol	replication
8	7719	-	1.207	2.54	0	9449	DNApol	replication
8	7812	-	0.634	1.235	0.342	9449	DNApol	replication
8	7953	-	1.356	2.691	0	9449	DNApol	replication
8	7959	-	0.663	1.316	0.04	9449	DNApol	replication
8	7962	-	0.67	1.313	0.126	9449	DNApol	replication
8	8019	-	0.624	1.231	0.334	9449	DNApol	replication
8	8065	-	0.691	1.322	0.152	9449	DNApol	replication
8	8068	-	0.678	1.312	0.164	9449	DNApol	replication
8	8082	-	0.718	1.307	0.289	9449	DNApol	replication
8	8125	-	0.69	1.29	0.287	9449	DNApol	replication
8	8132	Q	0.66	1.322	0	9449	DNApol	replication
8	8141	A	0.651	1.492	0	9449	DNApol	replication
8	8156	D	0.97	2.496	0	9449	DNApol	replication
8	8159	K	0.714	1.448	0	9449	DNApol	replication
8	8160	I	0.686	1.269	0.345	9449	DNApol	replication
8	8166	S	0.772	1.333	0.311	9449	DNApol	replication
8	8167	D	0.578	1.258	0.105	9449	DNApol	replication
8	8209	N	0.682	1.517	0	9449	DNApol	replication
8	8222	I	0.648	1.309	0	9449	DNApol	replication
8	8223	S	0.636	1.27	0.238	9449	DNApol	replication
8	8232	-	0.654	1.239	0.365	9449	DNApol	replication
8	8270	-	0.65	1.291	0.187	9449	DNApol	replication
8	8272	-	1.21	2.534	0	9449	DNApol	replication
8	8301	-	0.69	1.32	0.164	9449	DNApol	replication
8	8335	-	0.678	1.291	0.26	9449	DNApol	replication
8	8337	-	0.675	1.295	0.236	9449	DNApol	replication
8	8369	-	0.661	1.287	0.234	9449	DNApol	replication
8	8384	K	0.635	1.412	0	9449	DNApol	replication
8	8386	I	0.581	1.264	0.068	9449	DNApol	replication
8	8391	Y	0.614	1.298	0	9449	DNApol	replication
8	8395	L	0.699	1.282	0.329	9449	DNApol	replication
8	8399	E	0.678	1.433	0	9449	DNApol	replication
8	8402	D	0.708	1.459	0	9449	DNApol	replication
8	8408	A	0.509	1.125	0.384	9449	DNApol	replication
8	8410	I	1.038	3.144	0	9449	DNApol	replication
8	8442	D	0.782	1.38	0.12	9449	DNApol	replication
8	8444	G	0.731	1.302	0.33	9449	DNApol	replication
8	8459	L	0.611	1.301	0	9449	DNApol	replication
8	8471	H	0.595	1.258	0.176	9449	DNApol	replication
8	8474	Q	0.64	1.309	0	9449	DNApol	replication
8	8476	-	0.793	1.424	0	9449	DNApol	replication
8	8477	-	0.709	1.301	0.29	9449	DNApol	replication
8	8480	-	1.01	2.032	0	9449	DNApol	replication
8	8481	-	0.829	1.522	0	9449	DNApol	replication
8	8482	-	0.829	1.481	0	9449	DNApol	replication
8	8495	S	0.723	1.296	0.333	9449	DNApol	replication
8	8642	E	0.527	1.138	0.39	9449	DNApol	replication
8	8648	-	0.617	1.222	0.344	9449	DNApol	replication
8	8725	-	0.669	1.317	0.075	9449	DNApol	replication
8	8729	-	0.705	1.298	0.291	9449	DNApol	replication
8	8742	-	0.626	1.23	0.343	9449	DNApol	replication
8	8743	-	0.679	1.31	0.177	9449	DNApol	replication
8	8745	-	0.751	1.579	0	9449	DNApol	replication
8	8758	-	0.689	1.297	0.262	9449	DNApol	replication
8	8766	-	0.668	1.286	0.254	9449	DNApol	replication
8	8767	-	0.704	1.285	0.33	9449	DNApol	replication
8	8789	-	1.244	2.376	0	9449	DNApol	replication
8	8792	-	0.703	1.297	0.292	9449	DNApol	replication
8	8811	-	0.689	1.303	0.239	9449	DNApol	replication
8	8961	-	0.73	1.301	0.332	9449	DNApol	replication
8	8962	-	0.588	1.198	0.354	9449	DNApol	replication
8	8977	H	0.593	1.275	0	9449	DNApol	replication
8	8989	A	0.54	1.223	0.169	9449	DNApol	replication
8	8990	N	0.572	1.256	0.082	9449	DNApol	replication
8	9039	S	0.605	1.241	0.27	9449	DNApol	replication
8	9041	V	0.557	1.373	0	9449	DNApol	replication
8	9055	S	0.648	1.296	0.15	9449	DNApol	replication
8	9056	K	0.581	1.315	0	9449	DNApol	replication
8	9058	D	0.582	1.294	0	9449	DNApol	replication
8	9074	V	0.712	1.327	0.192	9449	DNApol	replication
8	9077	G	0.584	1.288	0	9449	DNApol	replication
8	9081	N	0.768	1.331	0.311	9449	DNApol	replication
8	9082	D	0.688	1.268	0.351	9449	DNApol	replication
8	9087	I	1.07	2.59	0	9449	DNApol	replication
8	9088	V	0.631	1.288	0.14	9449	DNApol	replication
8	9090	N	0.927	2.548	0	9449	DNApol	replication
8	9348	-	0.676	1.281	0.291	9449	DNApol	replication
8	9349	-	0.666	1.324	0	9449	DNApol	replication
8	9409	-	0.613	1.254	0.238	9449	DNApol	replication
8	9422	-	0.95	1.885	0	9449	DNApol	replication
8	9428	F	0.582	1.268	0	9449	DNApol	replication
8	9431	K	0.554	1.237	0.138	9449	DNApol	replication
8	9434	D	1.088	2.96	0	9449	DNApol	replication
8	9437	S	0.914	2.46	0	9449	DNApol	replication
8	9440	Q	0.86	1.399	0.252	9449	DNApol	replication
8	9443	H	0.631	1.382	0	9449	DNApol	replication
9	203	-	0.654	1.376	0	2164	38K	capsid
9	212	-	0.836	1.77	0	2164	38K	capsid
9	216	-	0.597	1.284	0	2164	38K	capsid
9	256	-	1.046	2.247	0	2164	38K	capsid
9	261	-	0.786	1.886	0	2164	38K	capsid
9	263	-	0.738	1.842	0	2164	38K	capsid
9	285	-	0.585	1.394	0	2164	38K	capsid
9	347	-	0.841	1.384	0.268	2164	38K	capsid
9	382	-	0.63	1.274	0.196	2164	38K	capsid
9	384	-	0.628	1.24	0.312	2164	38K	capsid
9	539	-	0.543	1.34	0	2164	38K	capsid
9	540	-	0.759	2.054	0	2164	38K	capsid
9	541	-	0.739	1.334	0.231	2164	38K	capsid
9	549	-	0.549	1.177	0.338	2164	38K	capsid
9	553	-	0.555	1.413	0	2164	38K	capsid
9	561	-	0.654	1.253	0.326	2164	38K	capsid
9	583	-	0.864	1.779	0	2164	38K	capsid
9	587	-	0.872	1.8	0	2164	38K	capsid
9	592	-	0.515	1.235	0	2164	38K	capsid
9	594	-	0.688	1.962	0	2164	38K	capsid
9	675	-	0.802	1.922	0	2164	38K	capsid
9	676	-	0.585	1.201	0.336	2164	38K	capsid
9	678	-	0.697	1.388	0	2164	38K	capsid
9	680	-	0.751	1.314	0.327	2164	38K	capsid
9	720	-	0.807	1.564	0	2164	38K	capsid
9	722	-	0.801	1.501	0	2164	38K	capsid
9	724	-	0.736	1.303	0.334	2164	38K	capsid
9	726	-	0.577	1.188	0.359	2164	38K	capsid
9	731	-	0.62	1.234	0.318	2164	38K	capsid
9	817	-	0.565	1.176	0.378	2164	38K	capsid
9	845	-	0.814	1.574	0	2164	38K	capsid
9	852	-	0.924	1.962	0	2164	38K	capsid
9	853	-	0.585	1.241	0.21	2164	38K	capsid
9	860	-	0.531	1.285	0	2164	38K	capsid
9	863	-	0.547	1.183	0.317	2164	38K	capsid
9	866	-	0.646	1.283	0.2	2164	38K	capsid
9	878	-	0.727	1.972	0	2164	38K	capsid
9	884	-	0.564	1.176	0.366	2164	38K	capsid
9	886	-	0.571	1.188	0.349	2164	38K	capsid
9	888	-	0.549	1.284	0	2164	38K	capsid
9	1030	-	0.835	1.783	0	2164	38K	capsid
9	1033	-	0.704	1.442	0	2164	38K	capsid
9	1126	-	0.675	1.255	0.358	2164	38K	capsid
9	1128	-	0.569	1.231	0.209	2164	38K	capsid
9	1132	-	0.567	1.198	0.315	2164	38K	capsid
9	1135	-	0.555	1.236	0.129	2164	38K	capsid
9	1143	-	0.802	1.498	0	2164	38K	capsid
9	1147	-	0.815	1.599	0	2164	38K	capsid
9	1198	-	0.628	1.304	0	2164	38K	capsid
9	1199	-	0.624	1.289	0.032	2164	38K	capsid
9	1200	-	0.945	2.022	0	2164	38K	capsid
9	1258	Y	0.567	1.163	0.395	2164	38K	capsid
9	1261	Y	0.621	1.222	0.347	2164	38K	capsid
9	1373	-	0.571	1.226	0.235	2164	38K	capsid
9	1374	-	0.56	1.227	0.199	2164	38K	capsid
9	1388	-	0.653	1.238	0.365	2164	38K	capsid
9	1393	-	0.767	1.348	0.241	2164	38K	capsid
9	1394	-	0.671	1.252	0.359	2164	38K	capsid
9	1397	-	0.576	1.228	0.239	2164	38K	capsid
9	1441	-	0.864	1.801	0	2164	38K	capsid
9	1446	-	0.618	1.281	0.093	2164	38K	capsid
9	1449	-	0.595	1.251	0.186	2164	38K	capsid
9	1477	-	0.587	1.231	0.245	2164	38K	capsid
9	1533	-	0.818	1.613	0	2164	38K	capsid
9	1536	-	0.804	1.533	0	2164	38K	capsid
9	1543	-	0.804	1.535	0	2164	38K	capsid
9	1544	-	0.802	1.488	0	2164	38K	capsid
9	1549	-	0.804	1.537	0	2164	38K	capsid
9	1563	-	0.564	1.169	0.384	2164	38K	capsid
9	1564	-	0.522	1.136	0.388	2164	38K	capsid
9	1569	-	0.882	1.416	0.232	2164	38K	capsid
9	1601	-	0.899	1.896	0	2164	38K	capsid
9	1629	-	0.541	1.827	0	2164	38K	capsid
9	1631	-	0.755	1.32	0.32	2164	38K	capsid
9	1667	-	0.536	1.16	0.346	2164	38K	capsid
9	1668	-	0.779	1.638	0	2164	38K	capsid
9	1725	-	0.619	1.282	0.1	2164	38K	capsid
9	1738	-	0.67	1.423	0	2164	38K	capsid
9	1739	-	0.662	1.246	0.362	2164	38K	capsid
9	1763	-	0.833	1.379	0.272	2164	38K	capsid
9	1789	-	0.642	1.561	0	2164	38K	capsid
9	1844	-	0.82	1.747	0	2164	38K	capsid
[truncated: 17,029 more rows]

## Sheet: Data S4
	Data S4: McDonald-Kreitman test in AcMNPV. Table shows the gene, its position, the number of non-synonymous and synonymous substitutions and polymorphism in each gene, and the MK based results.
	position	gene_id	gene	functional_group	no_species	dn	ds	pn	ps	mk	p	alpha	ni
	503	ACNVgp001	ptp	DNA binding	2	5	9	1	1	1.8	1	0.444444	0.555556
	2084	ACNVgp003	CTX	host infection	1	12	15	1	1	1.25	1	0.2	0.8
	2295	ACNVgp004	Orf_134	HP	1	7	11	1	1	1.57143	1	0.363636	0.636364
	3089	ACNVgp006	lef-2	replication	2	15	21	1	1	1.4	1	0.285714	0.714286
	3759	ACNVgp007	HP	HP	1	8	36	4	11	1.63636	0.479141	0.388889	0.611111
	4520	ACNVgp008	PH	envelope	2	3	2	29	22	0.878788	1	-0.137931	1.13793
	5287	ACNVgp009	HP	HP	30	2	3	7	16	0.65625	1	-0.52381	1.52381
	6917	ACNVgp010	pk-1	DNA binding	1	1	1	21	12	1.75	1	0.428571	0.571429
	7899	ACNVgp011	Orf_5	HP	30	5	5	18	10	1.8	0.472559	0.444444	0.555556
	10513	ACNVgp014	lef-1	transcription	2	1	2	5	11	0.909091	1	-0.1	1.1
	11426	ACNVgp015	egt	host infection	30	6	9	20	33	0.909091	1	-0.1	1.1
	13092	ACNVgp016	bv/odv-e26	envelope	1	1	2	3	16	0.375	0.47013	-1.66667	2.66667
	13738	ACNVgp017	Orf_9	HP	1	1	3	10	15	2	1	0.5	0.5
	14398	ACNVgp018	Orf_10	HP	1	1	4	19	22	3.45455	0.369325	0.710526	0.289474
	15461	ACNVgp019	Orf_11	HP	1	2	2	9	4	2.25	0.584034	0.555556	0.444444
	16305	ACNVgp020	arif-1	host infection	2	19	15	27	7	3.04511	0.0683925	0.671605	0.328395
	17301	ACNVgp021	Orf_13	HP	39	1	4	27	24	4.5	0.35163	0.777778	0.222222
	18513	ACNVgp023	Env-prot	envelope	30	18	13	53	22	1.7399	0.257802	0.425254	0.574746
	20634	ACNVgp024	pkip	transcription	1	9	3	8	14	0.190476	0.0707292	-4.25	5.25
	21183	ACNVgp025	dbp=Orf_16	HP	2	1	1	8	13	0.615385	1	-0.625	1.625
	22209	ACNVgp026	Orf_17	HP	1	1	2	6	6	2	1	0.5	0.5
	22600	ACNVgp027	iap1	apoptosis	2	1	1	10	23	0.434783	0.536134	-1.3	2.3
	23465	ACNVgp028	lef-6	transcription	30	2	1	10	14	0.357143	0.569231	-1.8	2.8
	24046	ACNVgp029	Orf_20	HP	1	6	8	1	2	0.666667	1	-0.5	1.5
	24315	ACNVgp030	Orf_21	HP	1	3	2	21	29	0.482759	0.643373	-1.07143	2.07143
	25820	ACNVgp031	sod	unknown	1	1	1	5	7	0.714286	1	-0.4	1.4
	27041	ACNVgp032	fgf	host infection	1	5	2	16	4	1.6	0.633364	0.375	0.625
	27733	ACNVgp033	Orf_25	HP	1	10	28	6	12	1.4	0.752453	0.285714	0.714286
	28294	ACNVgp034	HP	HP	1	1	1	1	3	0.333333	1	-2	3
	29242	ACNVgp036	39k	transcription	30	1	2	16	16	2	1	0.5	0.5
	30063	ACNVgp037	lef-11	replication	2	1	4	2	7	1.14286	1	0.125	0.875
	30364	ACNVgp038	Orf_29	HP	30	2	1	9	14	0.321429	0.555769	-2.11111	3.11111
	31078	ACNVgp039	p43	RNA polymerase	1	3	1	20	11	0.606061	1	-0.65	1.65
	32177	ACNVgp040	p47	RNA polymerase	39	4	5	9	26	0.432692	0.413647	-1.31111	2.31111
	33381	ACNVgp041	Orf_32	HP	1	5	11	6	4	3.3	0.227971	0.69697	0.30303
	34010	ACNVgp042	gta	transcription	2	3	7	14	35	0.933333	1	-0.0714286	1.07143
	35544	ACNVgp043	Orf_34	HP	1	1	1	7	6	1.16667	1	0.142857	0.857143
	35758	ACNVgp044	Orf_35	HP	1	1	4	2	11	0.727273	1	-0.375	1.375
	36155	ACNVgp045	Orf_36	HP	1	8	3	12	10	0.45	0.455861	-1.22222	2.22222
	36718	ACNVgp046	odv-e66	envelope	2	6	5	29	35	0.690476	0.74561	-0.448276	1.44828
	38938	ACNVgp049	ets	DNA binding	2	1	1	5	4	1.25	1	0.2	0.8
	40523	ACNVgp050	lef-8	transcription	39	1	6	19	49	2.32653	0.666992	0.570175	0.429825
	43180	ACNVgp051	Orf_40	HP	1	6	2	12	12	0.333333	0.41228	-2	3
	44339	ACNVgp052	Orf_41	HP	1	1	6	8	12	4	0.363211	0.75	0.25
	44712	ACNVgp053	Orf_42	HP	30	4	1	3	10	0.075	0.0473856	-12.3333	13.3333
	45128	ACNVgp054	lef-10	RNA polymerase	2	2	1	2	1	1	1	0	1
	45222	ACNVgp055	vp1054	capsid	2	1	2	16	25	1.28	1	0.21875	0.78125
	46411	ACNVgp056	Orf_44	HP	1	1	1	3	2	1.5	1	0.333333	0.666667
	46634	ACNVgp057	Orf_45	HP	1	5	1	3	6	0.1	0.118881	-9	10
	47073	ACNVgp058	Orf_46	HP	1	3	1	8	6	0.444444	1	-1.25	2.25
	47882	ACNVgp059	Orf_47	HP	30	4	1	7	3	0.583333	1	-0.714286	1.71429
	48103	ACNVgp060	Orf_48	HP	30	5	3	4	1	2.4	1	0.583333	0.416667
	48513	ACNVgp062	fp	host infection	30	3	1	6	6	0.333333	0.584615	-2	3
	49184	ACNVgp063	lef-9	transcription	39	2	36	4	23	3.13043	0.223515	0.680556	0.319444
	50795	ACNVgp064	Orf_51	HP	1	1	5	9	8	5.625	0.179025	0.822222	0.177778
	51283	ACNVgp065	gp37	fusion	2	2	1	10	7	0.714286	1	-0.4	1.4
	52329	ACNVgp066	DNApol	replication	39	2	9	36	55	2.94545	0.203628	0.660494	0.339506
	55292	ACNVgp067	Orf_54	HP	31	2	1	52	37	0.702703	1	-0.423077	1.42308
	57721	ACNVgp068	lef-3	DNA binding	30	9	3	29	27	0.358025	0.203554	-1.7931	2.7931
	59276	ACNVgp069	Orf_56	HP	1	11	6	1	8	0.0681818	0.0144622	-13.6667	14.6667
	60110	ACNVgp070	Orf_57	HP	1	4	4	5	24	0.208333	0.0783618	-3.8	4.8
	61016	ACNVgp072	iap2	apoptosis	2	1	1	11	16	0.6875	1	-0.454545	1.45455
	61824	ACNVgp073	Orf_58a	HP	1	3	2	6	2	2	1	0.5	0.5
	62015	ACNVgp074	Orf_59	HP	1	4	1	8	6	0.333333	0.602683	-2	3
	62311	ACNVgp075	Orf_60	HP	1	1	1	18	14	1.28571	1	0.222222	0.777778
	63126	ACNVgp076	Orf_61	HP	30	2	4	4	4	2	0.62704	0.5	0.5
	63543	ACNVgp077	Orf_62	HP	1	1	1	2	6	0.333333	1	-2	3
	63813	ACNVgp078	vlf-1	transcription	39	1	1	7	24	0.291667	0.431818	-2.42857	3.42857
	64958	ACNVgp079	Orf_64	HP	1	3	3	5	5	1	1	0	1
	65290	ACNVgp080	Orf_65	HP	1	1	1	1	3	0.333333	1	-2	3
	65607	ACNVgp081	gp41	fusion	2	3	4	11	25	0.586667	0.664639	-0.704545	1.70455
	66826	ACNVgp082	Orf_67	HP	1	1	1	10	15	0.666667	1	-0.5	1.5
	67376	ACNVgp083	TLP	HP	30	2	3	22	8	4.125	0.297032	0.757576	0.242424
	67884	ACNVgp084	p95	host infection	39	7	4	60	42	0.816327	1	-0.225	1.225
	74356	ACNVgp088	p15	host infection	2	4	6	4	7	0.857143	1	-0.166667	1.16667
	74737	ACNVgp089	p30	envelope	2	9	21	11	9	2.85185	0.088738	0.649351	0.350649
	75534	ACNVgp090	vp39	capsid	2	3	5	14	17	1.37255	1	0.271429	0.728571
	76596	ACNVgp091	lef-4	RNA polymerase	2	11	21	11	16	1.3125	0.787509	0.238095	0.761905
	77987	ACNVgp092	Orf_74	HP	1	33	12	1	1	0.363636	0.481036	-1.75	2.75
	78699	ACNVgp093	Orf_75	HP	1	1	9	7	19	3.31579	0.39677	0.698413	0.301587
	79477	ACNVgp094	Orf_76	HP	32	1	1	2	7	0.285714	0.490909	-2.5	3.5
	79971	ACNVgp095	odv-e25	envelope	30	7	5	15	13	0.824176	1	-0.213333	1.21333
	80694	ACNVgp096	helicase	replication	39	2	14	52	81	4.49383	0.051769	0.777473	0.222527
	84839	ACNVgp097	Orf_79	HP	1	3	1	6	6	0.333333	0.584615	-2	3
	85021	ACNVgp099	38k	capsid	39	1	1	8	15	0.533333	1	-0.875	1.875
	85918	ACNVgp100	lef-5	RNA polymerase	2	4	6	3	20	0.225	0.160526	-3.44444	4.44444
	86712	ACNVgp101	P6.9	host infection	1	2	3	1	1	1.5	1	0.333333	0.666667
	86921	ACNVgp102	p40	host infection	30	1	1	11	10	1.1	1	0.0909091	0.909091
	88026	ACNVgp103	Orf_86	HP	1	7	2	5	5	0.285714	0.349845	-2.5	3.5
	88375	ACNVgp104	p48	transcription	1	3	1	16	20	0.266667	0.330561	-2.75	3.75
	89564	ACNVgp105	vp80	host infection	30	18	34	8	9	1.67901	0.397376	0.404412	0.595588
	91667	ACNVgp106	he65	transcription	2	15	18	1	1	1.2	1	0.166667	0.833333
	93873	ACNVgp107	Orf_90	HP	1	12	13	1	1	1.08333	1	0.0769231	0.923077
	94059	ACNVgp108	Orf_91	HP	1	4	9	1	1	2.25	1	0.555556	0.444444
	94392	ACNVgp109	Orf_92	HP	33	16	24	1	1	1.5	1	0.333333	0.666667
	94721	ACNVgp110	Orf_92a	HP	1	8	5	1	1	0.625	1	-0.6	1.6
	95929	ACNVgp111	Orf_93	HP	1	10	4	1	1	0.4	1	-1.5	2.5
	96148	ACNVgp112	Orf_94	HP	1	21	26	1	1	1.2381	1	0.192308	0.807692
	96521	ACNVgp113	Orf_95	HP	39	16	18	1	1	1.125	1	0.111111	0.888889
	96789	ACNVgp114	Orf_95a	HP	1	8	7	1	1	0.875	1	-0.142857	1.14286
	99182	ACNVgp115	Orf_97	HP	39	74	21	1	1	0.283784	0.403995	-2.52381	3.52381
	99804	ACNVgp116	Orf_98	HP	1	3	8	1	1	2.66667	1	0.625	0.375
	100231	ACNVgp117	Orf_98a	HP	1	7	1	1	1	0.142857	0.377778	-6	7
	100699	ACNVgp118	Orf_99	HP	1	4	3	1	1	0.75	1	-0.333333	1.33333
	102964	ACNVgp119	gcn2	DNA binding	30	11	13	1	1	1.18182	1	0.153846	0.846154
	103793	ACNVgp120	Orf_101	HP	1	25	11	1	1	0.44	0.537696	-1.27273	2.27273
	104553	ACNVgp126	lef-7	replication	2	18	6	1	1	0.333333	0.473846	-2	3
	105282	ACNVgp127	chitinase	host infection	1	26	43	1	1	1.65385	1	0.395349	0.604651
	106983	ACNVgp128	V-CATH	HP	1	12	21	1	1	1.75	1	0.428571	0.571429
	108179	ACNVgp129	gp64/67	envelope	2	24	37	1	1	1.54167	1	0.351351	0.648649
	109900	ACNVgp130	p24	capsid	2	13	11	1	1	0.846154	1	-0.181818	1.18182
	110524	ACNVgp131	gp16	envelope	1	3	7	1	1	2.33333	1	0.571429	0.428571
	110903	ACNVgp132	pp34	envelope	30	15	1	1	1	1.13333	1	0.117647	0.882353
	111873	ACNVgp133	Orf_109	HP	1	9	9	1	1	1	1	0	1
	112560	ACNVgp134	alk-exo	replication	2	18	21	1	1	1.16667	1	0.142857	0.857143
	113870	ACNVgp135	94K	HP	1	3	1	1	1	0.333333	1	-2	3
	116492	ACNVgp136	p35	apoptosis	2	31	8	1	1	0.258065	0.395122	-2.875	3.875
	118044	ACNVgp137	p26	unknown	2	16	20	1	1	1.25	1	0.2	0.8
	118839	ACNVgp138	p10	host infection	2	5	3	1	1	0.6	1	-0.666667	1.66667
	119135	ACNVgp139	p74	envelope	39	63	39	1	1	0.619048	1	-0.615385	1.61538
	121205	ACNVgp140	me53	capsid	30	31	33	1	1	1.06452	1	0.0606061	0.939394
	122832	ACNVgp142	ie-0	host infection	30	8	13	1	1	1.625	1	0.384615	0.615385
	123632	ACNVgp144	49K	host infection	1	9	31	1	1	3.44444	0.423926	0.709677	0.290323
	125153	ACNVgp145	odv-e18	envelope	2	9	3	1	1	0.333333	0.505495	-2	3
	125357	ACNVgp146	odv-ec27	envelope	2	2	24	1	1	12	0.206349	0.916667	0.0833333
	126299	ACNVgp147	Orf_121	HP	1	8	7	1	1	0.875	1	-0.142857	1.14286
	126527	ACNVgp148	Orf_122	HP	1	9	16	1	1	1.77778	1	0.4375	0.5625
	127198	ACNVgp149	ie-1	host infection	30	26	32	1	1	1.23077	1	0.1875	0.8125
	129008	ACNVgp150	odv-e56	envelope	2	59	21	1	1	0.355932	0.467028	-1.80952	2.80952
	130167	ACNVgp151	Orf_125	HP	1	10	6	1	1	0.6	1	-0.666667	1.66667
	130456	ACNVgp152	Orf_126	HP	1	1	1	1	1	1	1	0	1
	130857	ACNVgp153	ie-2	host infection	2	66	19	1	1	0.287879	0.408982	-2.47368	3.47368
	132526	ACNVgp155	pe38	apoptosis	2	24	19	1	1	0.791667	1	-0.263158	1.26316
	133591	ACNVgp156	Orf_129	HP	1	5	1	1	1	0.2	0.464286	-4	5

## Sheet: Data S5
	Data S5: Population genetics statistics across the genome.
	Position	theta	pi	d	variance	D
	0	18.2625	4.135e-05	-18.2625	37.6421	-0.485
	500	15.1932	4.135e-05	-15.1932	26.4757	-0.573854
	1000	15.1932	4.135e-05	-15.1932	26.4757	-0.573854
	1500	14.8863	4.135e-05	-14.8862	25.4666	-0.584539
	2000	14.7328	4.135e-05	-14.7328	24.9694	-0.590033
	2500	14.4259	4.135e-05	-14.4258	23.9896	-0.601336
	3000	14.2724	4.135e-05	-14.2724	23.5071	-0.607151
	3500	12.5843	4.135e-05	-12.5842	18.5218	-0.679429
	4000	6.59907	0.0001615	-6.59891	5.61327	-1.17559
	4500	1.3812	0.0001615	-1.38104	0.426863	-3.23532
	5000	1.68813	2.765e-05	-1.68811	0.5755	-2.93329
	5500	1.99507	2.765e-05	-1.99504	0.743692	-2.68262
	6000	2.14853	2.765e-05	-2.14851	0.835122	-2.57269
	6500	2.45547	2.765e-05	-2.45544	1.03265	-2.37781
	7000	2.91587	2.765e-05	-2.91584	1.3656	-2.1352
	7500	3.06933	2.765e-05	-3.06931	1.48637	-2.06497
	8000	3.06933	2.765e-05	-3.06931	1.48637	-2.06497
	8500	3.2228	5.5e-05	-3.22275	1.61202	-1.9992
	9000	3.2228	5.5e-05	-3.22275	1.61202	-1.9992
	9500	3.2228	5.5e-05	-3.22275	1.61202	-1.9992
	10000	2.7624	5.5e-05	-2.76235	1.24973	-2.21035
	10500	2.7624	5.5e-05	-2.76235	1.24973	-2.21035
	11000	2.60893	5.5e-05	-2.60888	1.13874	-2.29101
	11500	3.2228	5.5e-05	-3.22275	1.61202	-1.9992
	12000	2.91587	5.5e-05	-2.91581	1.3656	-2.13518
	12500	2.14853	5.5e-05	-2.14848	0.835122	-2.57265
	13000	2.14853	5.5e-05	-2.14848	0.835122	-2.57265
	13500	2.14853	0.0003	-2.14823	0.835122	-2.57236
	14000	2.14853	0.0003	-2.14823	0.835122	-2.57236
	14500	2.302	0.001255	-2.30075	0.93144	-2.4701
	15000	2.14853	0.001255	-2.14728	0.835122	-2.57122
	15500	1.99507	0	-1.99507	0.743692	-2.68265
	16000	1.99507	0	-1.99507	0.743692	-2.68265
	16500	1.22773	0.001265	-1.22647	0.359878	-3.40802
	17000	1.07427	0.001265	-1.073	0.297782	-3.60332
	17500	1.07427	0.001265	-1.073	0.297782	-3.60332
	18000	0.920801	0.001265	-0.919536	0.240575	-3.82225
	18500	0.767334	0.001265	-0.76607	0.188257	-4.06928
	19000	0.767334	0.001265	-0.76607	0.188257	-4.06928
	19500	0.307	0.001265	-0.3055	0.0606359	-5.04107
	20000	0.613867	1.385e-05	-0.613853	0.140828	-4.3589
	20500	0.613867	1.385e-05	-0.613853	0.140828	-4.3589
	21000	0.767334	1.385e-05	-0.76732	0.188257	-4.07592
	21500	1.68813	1.385e-05	-1.68812	0.5755	-2.93331
	22000	6.906	1.385e-05	-6.90599	6.09435	-1.13318
	22500	7.05947	1.385e-05	-7.05946	6.34223	-1.11309
	23000	7.51987	1.385e-05	-7.51986	7.11519	-1.05687
	23500	12.5843	1.385e-05	-12.5843	18.5218	-0.679431
	24000	15.0397	1.385e-05	-15.0397	25.9687	-0.579148
	24500	15.0397	1.385e-05	-15.0397	25.9687	-0.579148
	25000	14.7328	1.385e-05	-14.7328	24.9694	-0.590034
	25500	14.8863	1.385e-05	-14.8863	25.4666	-0.584541
	26000	14.8863	1.385e-05	-14.8863	25.4666	-0.584541
	26500	13.812	1.385e-05	-13.812	22.0888	-0.625294
	27000	8.7476	1.385e-05	-8.74759	9.39153	-0.931435
	27500	8.59414	1.385e-05	-8.59412	9.08987	-0.945461
	28000	8.2872	1.385e-05	-8.28719	8.50123	-0.974823
	28500	3.99013	1.385e-05	-3.99012	2.31361	-1.72463
	29000	2.45547	1.385e-05	-2.45545	1.03265	-2.37782
	29500	3.2228	1.385e-05	-3.22279	1.61202	-1.99922
	30000	3.52973	1.385e-05	-3.52972	1.87799	-1.87952
	30500	3.99013	1.385e-05	-3.99012	2.31361	-1.72463
	31000	4.29707	1.385e-05	-4.29705	2.62847	-1.63481
	31500	4.604	1.385e-05	-4.60399	2.96289	-1.55388
	32000	4.75747	1.385e-05	-4.75745	3.13743	-1.51635
	32500	4.91094	1.385e-05	-4.91092	3.31686	-1.48059
	33000	5.0644	1.385e-05	-5.06439	3.50118	-1.44648
	33500	4.75747	1.385e-05	-4.75745	3.13743	-1.51635
	34000	3.99013	1.385e-05	-3.99012	2.31361	-1.72463
	34500	3.2228	1.385e-05	-3.22279	1.61202	-1.99922
	35000	3.06933	1.385e-05	-3.06932	1.48637	-2.06498
	35500	2.45547	1.385e-05	-2.45545	1.03265	-2.37782
	36000	2.7624	1.385e-05	-2.76239	1.24973	-2.21039
	36500	2.60893	1.385e-05	-2.60892	1.13874	-2.29105
	37000	2.60893	1.385e-05	-2.60892	1.13874	-2.29105
	37500	2.45547	1.385e-05	-2.45545	1.03265	-2.37782
	38000	2.14853	1.385e-05	-2.14852	0.835122	-2.5727
	38500	1.68813	1.385e-05	-1.68812	0.5755	-2.93331
	39000	1.8416	1.385e-05	-1.84159	0.657151	-2.80238
	39500	2.14853	1.385e-05	-2.14852	0.835122	-2.5727
	40000	1.99507	1.385e-05	-1.99505	0.743692	-2.68263
	40500	2.14853	1.385e-05	-2.14852	0.835122	-2.5727
	41000	1.3812	1.385e-05	-1.38119	0.426863	-3.23567
	41500	1.53467	1.385e-05	-1.53465	0.498737	-3.07708
	42000	1.53467	1.385e-05	-1.53465	0.498737	-3.07708
	42500	1.8416	1.385e-05	-1.84159	0.657151	-2.80238
	43000	2.14853	1.385e-05	-2.14852	0.835122	-2.5727
	43500	2.302	1.385e-05	-2.30199	0.93144	-2.47143
	44000	1.99507	5.5e-05	-1.99501	0.743692	-2.68258
	44500	2.14853	5.5e-05	-2.14848	0.835122	-2.57265
	45000	4.45054	5.5e-05	-4.45048	2.79324	-1.5933
	45500	6.29214	5.5e-05	-6.29208	5.15174	-1.22135
	46000	7.3664	5.5e-05	-7.36635	6.85264	-1.07496
	46500	6.906	5.5e-05	-6.90595	6.09435	-1.13317
	47000	6.75254	5.5e-05	-6.75248	5.85136	-1.154
	47500	6.4456	5.5e-05	-6.44555	5.38006	-1.19804
	48000	6.13867	5.5e-05	-6.13861	4.92831	-1.24558
	48500	6.13867	0.0001745	-6.13849	4.92831	-1.24556
	49000	7.05947	0.000238	-7.05923	6.34223	-1.11305
	49500	6.75254	8.2e-05	-6.75245	5.85136	-1.154
	50000	4.45054	8.2e-05	-4.45045	2.79324	-1.5933
	50500	2.302	8.2e-05	-2.30192	0.93144	-2.47135
	51000	1.3812	8.2e-05	-1.38112	0.426863	-3.23551
	51500	1.3812	8.2e-05	-1.38112	0.426863	-3.23551
	52000	1.3812	8.2e-05	-1.38112	0.426863	-3.23551
	52500	1.3812	8.2e-05	-1.38112	0.426863	-3.23551
	53000	1.3812	8.2e-05	-1.38112	0.426863	-3.23551
	53500	1.3812	8.2e-05	-1.38112	0.426863	-3.23551
	54000	0.4605	8.2e-05	-0.4605	0.0982873	-4.6834
	54500	0.307	1.385e-05	-0.307	0.0606359	-5.06168
	55000	0.307	1.385e-05	-0.307	0.0606359	-5.06168
	55500	0.307	1.385e-05	-0.307	0.0606359	-5.06168
	56000	0.1535	0.001005	-0.1525	0.0278735	-5.46984
	56500	0.307	0.00131	-0.3055	0.0606359	-5.04033
	57000	0.4605	1.385e-05	-0.4605	0.0982873	-4.68409
	57500	0.613867	1.385e-05	-0.613853	0.140828	-4.3589
	58000	0.767334	1.385e-05	-0.76732	0.188257	-4.07592
	58500	0.767334	1.385e-05	-0.76732	0.188257	-4.07592
	59000	0.767334	1.385e-05	-0.76732	0.188257	-4.07592
	59500	0.920801	1.385e-05	-0.920786	0.240575	-3.82744
	60000	0.920801	1.385e-05	-0.920786	0.240575	-3.82744
	60500	1.07427	1.385e-05	-1.07425	0.297782	-3.60752
	61000	1.07427	1.385e-05	-1.07425	0.297782	-3.60752
	61500	0.920801	1.385e-05	-0.920786	0.240575	-3.82744
	62000	0.767334	2.765e-05	-0.767306	0.188257	-4.07585
	62500	0.613867	2.765e-05	-0.613839	0.140828	-4.3588
	63000	0.613867	2.765e-05	-0.613839	0.140828	-4.3588
	63500	0.4605	0	-0.4605	0.0982873	-4.68423
	64000	0.4605	0	-0.4605	0.0982873	-4.68423
	64500	0.4605	0.001055	-0.4595	0.0982873	-4.67349
	65000	1.07427	9.55e-05	-1.07417	0.297782	-3.60724
	65500	0.920801	9.55e-05	-0.920705	0.240575	-3.8271
	66000	2.91587	9.55e-05	-2.91577	1.3656	-2.13515
	66500	4.29707	9.55e-05	-4.29697	2.62847	-1.63478
	67000	11.8169	9.55e-05	-11.8168	16.4513	-0.718294
	67500	15.6536	9.55e-05	-15.6535	28.026	-0.558535
	68000	17.0348	9.55e-05	-17.0347	32.9409	-0.51713
	68500	17.1883	9.55e-05	-17.1882	33.5114	-0.512905
	69000	17.1883	9.55e-05	-17.1882	33.5114	-0.512905
	69500	20.718	9.55e-05	-20.7179	47.9833	-0.432
	70000	22.4061	1.385e-05	-22.4061	55.8189	-0.4015
	70500	24.8616	1.385e-05	-24.8616	68.2721	-0.364
	71000	24.4012	1.385e-05	-24.4012	65.8418	-0.3705
	71500	23.02	1.385e-05	-23.02	58.8148	-0.3915
	72000	15.5001	1.385e-05	-15.5001	27.5043	-0.563552
	72500	13.1981	0.0002255	-13.1979	20.2662	-0.651229
	73000	15.1932	0.0002255	-15.193	26.4757	-0.573847
	73500	16.4209	0.0002255	-16.4207	30.7076	-0.534744
	74000	19.0299	0.0002255	-19.0296	40.7393	-0.467
	74500	15.3467	0.0002255	-15.3464	26.9876	-0.568649
	75000	13.0447	0.0002255	-13.0444	19.8227	-0.658055
	75500	10.5892	0.0002255	-10.589	13.3927	-0.790652
	76000	10.7427	2.765e-05	-10.7426	13.7579	-0.780833
	76500	12.2773	2.765e-05	-12.2773	17.6789	-0.694461
	77000	12.2773	2.765e-05	-12.2773	17.6789	-0.694461
	77500	10.7427	2.765e-05	-10.7426	13.7579	-0.780833
	78000	7.21294	2.765e-05	-7.21291	6.59499	-1.0937
	78500	5.83174	2.765e-05	-5.83171	4.49611	-1.29706
	79000	3.2228	2.765e-05	-3.22277	1.61202	-1.99922
	79500	3.2228	2.765e-05	-3.22277	1.61202	-1.99922
	80000	3.37627	2.765e-05	-3.37624	1.74256	-1.93752
	80500	3.37627	2.765e-05	-3.37624	1.74256	-1.93752
	81000	1.68813	0.00051	-1.68763	0.5755	-2.93245
	81500	0.307	4.135e-05	-0.307	0.0606359	-5.06123
	82000	0.307	4.135e-05	-0.307	0.0606359	-5.06123
	82500	0.307	4.135e-05	-0.307	0.0606359	-5.06123
	83000	0.307	4.135e-05	-0.307	0.0606359	-5.06123
	83500	0.307	4.135e-05	-0.307	0.0606359	-5.06123
	84000	0.613867	4.135e-05	-0.613826	0.140828	-4.3587
	84500	0.767334	4.135e-05	-0.767293	0.188257	-4.07578
	85000	0.613867	4.135e-05	-0.613826	0.140828	-4.3587
	85500	0.767334	4.135e-05	-0.767293	0.188257	-4.07578
	86000	0.767334	4.135e-05	-0.767293	0.188257	-4.07578
	86500	0.613867	4.135e-05	-0.613826	0.140828	-4.3587
	87000	1.22773	2.765e-05	-1.22771	0.359878	-3.41145
	87500	1.53467	2.765e-05	-1.53464	0.498737	-3.07705
	88000	1.53467	2.765e-05	-1.53464	0.498737	-3.07705
	88500	1.53467	2.765e-05	-1.53464	0.498737	-3.07705
	89000	2.14853	2.765e-05	-2.14851	0.835122	-2.57269
	89500	2.7624	2.765e-05	-2.76237	1.24973	-2.21038
	90000	2.91587	2.765e-05	-2.91584	1.3656	-2.1352
	90500	2.91587	2.765e-05	-2.91584	1.3656	-2.1352
	91000	3.6832	2.765e-05	-3.68317	2.01831	-1.82488
	91500	4.29707	2.765e-05	-4.29704	2.62847	-1.6348
	92000	3.99013	2.765e-05	-3.99011	2.31361	-1.72462
	92500	3.99013	0.0004415	-3.98969	2.31361	-1.72444
	93000	6.4456	1.385e-05	-6.44559	5.38006	-1.19805
	93500	6.75254	1.385e-05	-6.75252	5.85136	-1.15401
	94000	6.13867	1.385e-05	-6.13865	4.92831	-1.24559
	94500	5.83174	1.385e-05	-5.83172	4.49611	-1.29706
	95000	5.67827	1.385e-05	-5.67826	4.28735	-1.32442
	95500	5.83174	1.385e-05	-5.83172	4.49611	-1.29706
	96000	5.21787	1.385e-05	-5.21786	3.69039	-1.4139
	96500	4.604	1.385e-05	-4.60399	2.96289	-1.55388
	97000	4.45054	1.385e-05	-4.45052	2.79324	-1.59332
	97500	4.45054	1.385e-05	-4.45052	2.79324	-1.59332
	98000	1.99507	1.385e-05	-1.99505	0.743692	-2.68263
	98500	1.68813	1.385e-05	-1.68812	0.5755	-2.93331
	99000	1.53467	1.385e-05	-1.53465	0.498737	-3.07708
	99500	1.07427	1.385e-05	-1.07425	0.297782	-3.60752
	100000	1.07427	1.385e-05	-1.07425	0.297782	-3.60752
	100500	0.920801	2.765e-05	-0.920772	0.240575	-3.82738
	101000	1.53467	2.765e-05	-1.53464	0.498737	-3.07705
	101500	4.45054	2.765e-05	-4.45051	2.79324	-1.59332
	102000	4.29707	2.765e-05	-4.29704	2.62847	-1.6348
	102500	3.99013	2.765e-05	-3.99011	2.31361	-1.72462
	103000	3.99013	2.765e-05	-3.99011	2.31361	-1.72462
	103500	4.29707	2.765e-05	-4.29704	2.62847	-1.6348
	104000	4.29707	2.765e-05	-4.29704	2.62847	-1.6348
	104500	4.45054	2.765e-05	-4.45051	2.79324	-1.59332
	105000	4.604	9.55e-05	-4.60391	2.96289	-1.55386
	105500	4.45054	9.55e-05	-4.45044	2.79324	-1.59329
	106000	3.6832	9.55e-05	-3.68311	2.01831	-1.82485
	106500	0.920801	9.55e-05	-0.920705	0.240575	-3.8271
	107000	1.22773	9.55e-05	-1.22764	0.359878	-3.41126
	107500	1.22773	9.55e-05	-1.22764	0.359878	-3.41126
	108000	1.22773	9.55e-05	-1.22764	0.359878	-3.41126
	108500	0.920801	9.55e-05	-0.920705	0.240575	-3.8271
	109000	0.767334	9.55e-05	-0.767238	0.188257	-4.07549
	109500	0.613867	9.55e-05	-0.613772	0.140828	-4.35832
	110000	1.8416	5.5e-05	-1.84155	0.657151	-2.80232
	110500	2.14853	5.5e-05	-2.14848	0.835122	-2.57265
	111000	2.302	5.5e-05	-2.30195	0.93144	-2.47138
	111500	2.60893	5.5e-05	-2.60888	1.13874	-2.29101
	112000	2.45547	5.5e-05	-2.45541	1.03265	-2.37778
	112500	2.60893	5.5e-05	-2.60888	1.13874	-2.29101
	113000	5.37134	1.385e-05	-5.37132	3.88449	-1.38276
	113500	5.9852	1.385e-05	-5.98519	4.70977	-1.2708
	114000	5.9852	1.385e-05	-5.98519	4.70977	-1.2708
	114500	6.4456	1.385e-05	-6.44559	5.38006	-1.19805
	115000	5.37134	1.385e-05	-5.37132	3.88449	-1.38276
	115500	5.0644	1.385e-05	-5.06439	3.50118	-1.44648
	116000	5.37134	1.385e-05	-5.37132	3.88449	-1.38276
	116500	4.91094	1.385e-05	-4.91092	3.31686	-1.48059
	117000	5.0644	1.385e-05	-5.06439	3.50118	-1.44648
	117500	5.21787	1.385e-05	-5.21786	3.69039	-1.4139
	118000	2.7624	1.385e-05	-2.76239	1.24973	-2.21039
	118500	2.14853	1.385e-05	-2.14852	0.835122	-2.5727
	119000	2.302	1.385e-05	-2.30199	0.93144	-2.47143
	119500	1.99507	1.385e-05	-1.99505	0.743692	-2.68263
	120000	1.8416	1.385e-05	-1.84159	0.657151	-2.80238
	120500	2.14853	1.385e-05	-2.14852	0.835122	-2.5727
	121000	1.68813	1.385e-05	-1.68812	0.5755	-2.93331
	121500	1.99507	1.385e-05	-1.99505	0.743692	-2.68263
	122000	1.68813	1.385e-05	-1.68812	0.5755	-2.93331
	122500	1.3812	1.385e-05	-1.38119	0.426863	-3.23567
	123000	1.07427	4.135e-05	-1.07423	0.297782	-3.60742
	123500	1.22773	4.135e-05	-1.22769	0.359878	-3.41141
	124000	1.07427	6.85e-05	-1.0742	0.297782	-3.60733
	124500	1.07427	1.385e-05	-1.07425	0.297782	-3.60752
	125000	0.920801	1.385e-05	-0.920786	0.240575	-3.82744
	125500	0.613867	1.385e-05	-0.613853	0.140828	-4.3589
	126000	0.767334	1.385e-05	-0.76732	0.188257	-4.07592
	126500	0.767334	1.385e-05	-0.76732	0.188257	-4.07592
	127000	1.22773	0.000122	-1.22761	0.359878	-3.41119
	127500	1.8416	0.000122	-1.84148	0.657151	-2.80221
	128000	1.8416	0.000122	-1.84148	0.657151	-2.80221
	128500	1.8416	0.000122	-1.84148	0.657151	-2.80221
	129000	2.45547	0.000122	-2.45535	1.03265	-2.37772
	129500	2.302	0.000122	-2.30188	0.93144	-2.47131
	130000	2.302	0.000122	-2.30188	0.93144	-2.47131
	130500	2.302	0.000122	-2.30188	0.93144	-2.47131
	131000	2.14853	0.000122	-2.14841	0.835122	-2.57257
	131500	1.8416	0.000122	-1.84148	0.657151	-2.80221
	132000	1.3812	0.000122	-1.38108	0.426863	-3.23541
	132500	0.767334	0.0002755	-0.767058	0.188257	-4.07453
	133000	0.767334	0.0002755	-0.767058	0.188257	-4.07453
	133500	0.613867	0.0002755	-0.613591	0.140828	-4.35704
